# Supplementary material for: Interactions between the intestinal microbiome and host genes in regulating vibriosis resistance in Cynoglossus semilaevis
Source: Front Immunol. 2025 Sep 3;16:1644885. doi: 10.3389/fimmu.2025.1644885 (PMC12440730; doi:10.3389/fimmu.2025.1644885)
Supplement: Supplementary file 2 [file Table1.xlsx]

## Sheet: Sheet1
Sample	RawPE	Combined	Qualified	Base/bp	GC/%	Q20/%	Q30/%
C1	103857	94676	92595	39549070	53.49	98.92	96.07
C2	115709	100801	98950	41954149	52.89	98.83	95.73
C3	107261	104928	102738	43575143	53.46	98.93	96.09
C4	105958	103489	101285	42577001	52.97	98.87	95.94
C5	105646	95985	93990	39199962	53.06	98.9	96.01
C6	104715	100333	98205	41748978	53.39	98.92	95.94
C7	112270	107361	105181	44721458	53.35	98.94	96
C8	104307	102389	100135	42524345	52.93	98.91	95.99
C9	105351	103895	101761	43596316	53.55	98.91	95.92
C10	102454	100738	98689	42256749	53.54	98.97	96.23
C11	106588	103925	101520	43372962	53.48	98.91	95.92
C12	105235	103653	101572	43429420	53.42	98.92	96.04
C13	102792	101588	99449	41264726	53.62	98.82	95.66
C14	104226	103070	100904	42973106	52.68	98.82	95.66
C15	106164	105086	102821	43794980	52.82	98.75	95.45
C16	104482	103431	101480	43163470	53.05	98.84	95.79
R1	104561	103234	100878	42947418	52.23	98.78	95.51
R2	104000	103145	100805	42816630	51.93	98.87	95.85
R3	109534	106834	104466	44513249	52.15	98.85	95.86
R4	103508	66950	65452	27806797	51.69	98.88	95.9
R5	105681	101925	99816	42399898	51.68	98.86	95.87
R6	111330	110332	108280	46157895	52.07	98.96	96.12
R7	106191	105184	103186	43975750	51.93	98.92	96.06
R8	104723	103755	101558	43291820	52.23	98.87	95.84
R9	103345	96013	94003	39837172	51.21	98.79	95.6
R10	103068	97095	95037	40412517	52.03	98.79	95.61
R11	104096	102262	100101	42633682	51.92	98.76	95.54
R12	102645	100604	98329	41780637	51.9	98.76	95.54
R13	106757	105158	103069	43664711	51.46	98.9	96.04
R14	116229	109157	107030	45357713	51.38	98.93	96.13
R15	106034	104788	102749	43810424	52.14	98.88	95.95
R16	105456	102836	100589	42804996	51.9	98.85	95.74
S1	116244	109947	107680	45589115	51.07	98.8	95.6
S2	106470	101905	99763	41809386	51.76	98.84	95.67
S3	102586	91374	89272	38101518	48.41	98.8	95.43
S4	107858	107045	104763	43845909	52.53	98.73	95.44
S5	105075	104180	102015	42040393	51.04	98.84	95.84
S6	116823	111217	108924	46257600	50.07	98.86	95.68
S7	104623	103405	101186	43207842	52.11	98.83	95.71
S8	119634	117539	114946	48933895	51.55	98.86	95.88
S9	119194	117570	115102	49209588	52.52	98.82	95.65
S10	117295	115635	113156	48076312	52.02	98.8	95.65
S11	106700	101336	99229	42294373	52.2	98.78	95.54
S12	106763	105071	102658	43757308	52.04	98.78	95.4
S13	105495	103610	101319	43082315	52.57	98.85	95.82
S14	119204	113808	111514	47360199	52.26	98.87	95.76
S15	103454	102215	100200	42904990	53.28	98.74	95.51
S16	111828	110955	108632	45807549	53.33	98.9	95.98
