# Supplementary material for: Interactions between the intestinal microbiome and host genes in regulating vibriosis resistance in Cynoglossus semilaevis
Source: Front Immunol. 2025 Sep 3;16:1644885. doi: 10.3389/fimmu.2025.1644885 (PMC12440730; doi:10.3389/fimmu.2025.1644885)
Supplement: Supplementary file 4 [file Table3.xlsx]

## Sheet: Sheet1
R vs C
Taxa	avg(R)	sd(R)	avg(C)	sd(C)	p.value	q.values	interval lower	interval upper
Vibrio	0.0284762	0.0261476	0.0114724	0.0200382	0.0482958	0.425605	0.000136442	0.0338711
Stenotrophomonas	0.644462	0.0369579	0.853413	0.0786231	3.28488e-09	6.88182e-07	-0.254077	-0.163825
Chryseobacterium	0.246744	0.02432	0.0451027	0.052018	3.13503e-12	1.31358e-09	0.171809	0.231473
Delftia	0.0129908	0.00741107	0.0381389	0.043747	0.0377267	0.425605	-0.0486802	-0.00161604
Pseudomonas	0.00144354	0.00136585	0.000628197	0.000659291	0.0429721	0.425605	2.82301e-05	0.00160245
Clostridium_sensu_stricto_1	0	0	0.00042689	0.000773518	0.0432692	0.425605	-0.000839069	-1.47118e-05
Halomonas	0.00076375	0.000765651	0.000204341	0.000316665	0.0137637	0.425605	0.000127307	0.000991511
Methyloversatilis	0.000142634	0.000216846	1.21391e-05	2.86502e-05	0.0301323	0.425605	1.42832e-05	0.000246707
Others	0.035179	0.0247622	0.0166791	0.0137483	0.0154224	0.425605	0.00386774	0.0331321
S vs C
Taxa	avg(S)	sd(S)	avg(C)	sd(C)	p.value	q.values	interval lower	interval upper
Vibrio	0.421156	0.31153	0.0114724	0.0200382	9.54381e-05	0.0201374	0.243456	0.57591
Stenotrophomonas	0.249569	0.176537	0.853413	0.0786231	4.09347e-11	1.72745e-08	-0.704398	-0.503289
Chryseobacterium	0.105974	0.0919732	0.0451027	0.052018	0.0302839	0.387322	0.0063154	0.115427
Delftia	0.00542313	0.0049415	0.0381389	0.043747	0.00928572	0.387322	-0.0561244	-0.00930715
Salinivibrio	0.00444189	0.00373988	0.0099682	0.00800725	0.0206156	0.387322	-0.0101177	-0.000934877
Corynebacterium	2.32665e-05	7.01705e-05	0.000338882	0.000573505	0.0446745	0.387322	-0.000622717	-8.51488e-06
Clostridium_sensu_stricto_1	0	0	0.00042689	0.000773518	0.0432692	0.387322	-0.000839069	-1.47118e-05
Enterococcus	2.83245e-05	6.09913e-05	0.000332813	0.000494966	0.027045	0.387322	-0.000569551	-3.94251e-05
Sphingomonas	1.51738e-05	6.06953e-05	8.19387e-05	0.000103632	0.0357515	0.387322	-0.000128704	-4.82544e-06
unidentified_Mitochondria	1.7197e-05	6.8788e-05	0.000237723	0.000349831	0.0248124	0.387322	-0.000409328	-3.17244e-05
R vs S
Taxa	avg(R)	sd(R)	avg(S)	sd(S)	p.value	q.values	interval lower	interval upper
Vibrio	0.0284762	0.0261476	0.421156	0.31153	0.000144896	0.0131855	-0.559065	-0.226295
Stenotrophomonas	0.644462	0.0369579	0.249569	0.176537	1.4449e-07	5.25945e-05	0.299453	0.490333
Chryseobacterium	0.246744	0.02432	0.105974	0.0919732	1.64848e-05	0.00300023	0.0906103	0.190929
Delftia	0.0129908	0.00741107	0.00542313	0.0049415	0.00218318	0.158935	0.00299148	0.0121439
Salinivibrio	0.00982455	0.0029612	0.00444189	0.00373988	0.000101157	0.0122737	0.00294174	0.00782359
Halomonas	0.00076375	0.000765651	0.000217492	0.000295857	0.0152296	0.409709	0.000117328	0.000975187
Enterococcus	0.000397554	0.000515736	2.83245e-05	6.09913e-05	0.0120596	0.409709	9.31528e-05	0.000645307
