# Supplementary material for: Interactions between the intestinal microbiome and host genes in regulating vibriosis resistance in Cynoglossus semilaevis
Source: Front Immunol. 2025 Sep 3;16:1644885. doi: 10.3389/fimmu.2025.1644885 (PMC12440730; doi:10.3389/fimmu.2025.1644885)
Supplement: Supplementary file 5 [file Table4.xlsx]

## Sheet: Sheet1
	Difference	pvalue	Signif.	LCL	UCL
C - R	-4.38333	0.674		-24.8601	16.0934
C - S	-142.042	0	***	-162.518	-121.565
R - S	-137.658	0	***	-158.135	-117.182
