# Supplementary material for: Interactions between the intestinal microbiome and host genes in regulating vibriosis resistance in Cynoglossus semilaevis
Source: Front Immunol. 2025 Sep 3;16:1644885. doi: 10.3389/fimmu.2025.1644885 (PMC12440730; doi:10.3389/fimmu.2025.1644885)
Supplement: Supplementary file 6 [file Table5.xlsx]

## Sheet: Table_The statistics of RNA-seq
Sample	Raw reads	Raw bases/G	Clean reads	Clean bases/G	Mapped reads/%	Q20/%	Q30/%	GC/%
C_1	44943246	6.74	43546624	6.53	87.6	97.86	93.87	48.96
C_2	44092102	6.61	42757038	6.41	89.23	97.98	94.19	49.31
C_3	41793966	6.27	40179644	6.03	88.67	98.02	94.32	49.42
R_1	46478104	6.97	45070668	6.76	89.21	97.89	93.93	49.67
R_2	41802418	6.27	40345146	6.05	88.42	97.86	93.83	49.57
R_3	41922398	6.29	40906022	6.14	87.48	98.05	94.33	49.61
S_1	42778106	6.42	41412576	6.21	88.74	97.98	94.2	48.97
S_2	41127276	6.17	39734684	5.96	88.41	97.99	94.2	49.49
S_3	42111266	6.32	40670566	6.1	88.55	98.03	94.38	48.93
