# Supplementary material for: Interactions between the intestinal microbiome and host genes in regulating vibriosis resistance in Cynoglossus semilaevis
Source: Front Immunol. 2025 Sep 3;16:1644885. doi: 10.3389/fimmu.2025.1644885 (PMC12440730; doi:10.3389/fimmu.2025.1644885)
Supplement: Supplementary file 8 [file Table7.xlsx]

## Sheet: RvsC
Class	GO_Name	GO_ID	GO_Level	P_value	EnrichmentScore	HitsGenesCountsInSelectedSet	HitsGenesCountsInBackground	AllGenesCountsInSelectedSet	AllGenesCountsInBackground	GenesOfSelectedSetInGOterm	corrected p-value(BH method)
Cellular component	chromosomal region	GO:0098687	3	3.18e-08	26.9407	6	13	70	4086	103394360,103398285,103386609,103390548,103390952,103381335,	6.67e-07
Cellular component	chromosome, centromeric region	GO:0000775	4	8.79e-09	31.839	6	11	70	4086	103394360,103398285,103386609,103390548,103390952,103381335,	7.38e-07
Cellular component	kinetochore	GO:0000776	6	2.61e-08	41.6939	5	7	70	4086	103398285,103386609,103390548,103390952,103381335,	1.1e-06
Cellular component	condensed chromosome, centromeric region	GO:0000779	5	2.61e-08	41.6939	5	7	70	4086	103398285,103386609,103390548,103390952,103381335,	1.1e-06
Cellular component	condensed chromosome	GO:0000793	7	3.36e-06	19.4571	5	15	70	4086	103398285,103386609,103390548,103390952,103381335,	5.64e-05
Cellular component	supramolecular complex	GO:0099080	3	7.53e-05	8.14485	6	43	70	4086	103398285,103386609,103390548,103379222,103390952,103381335,	0.0010539
Cellular component	obsolete chromosomal part	GO:0044427	0	0.00150672	4.73282	6	74	70	4086	103394360,103398285,103386609,103390548,103390952,103381335,	0.0180806
Cellular component	chromosome	GO:0005694	6	0.00344934	4.02562	6	87	70	4086	103394360,103398285,103386609,103390548,103390952,103381335,	0.0362181
Cellular component	extracellular region	GO:0005576	3	0.00772259	2.2769	11	282	70	4086	103388563,103378988,103387578,103393949,103384363,103393985,103382043,103382784,103378948,103394509,103390260,	0.0720775
Molecular function	microtubule motor activity	GO:0003777	3	0.000483	5.98554	6	71	152	10766	103379070,103377344,103380616,103378702,103387665,103394739,	0.104729
Biological process	lipid localization	GO:0010876	4	0.000592	5.68929	6	56	120	6372	103383435,103387578,103393949,103384363,103393985,103380908,	0.109295
Molecular function	microtubule binding	GO:0008017	6	0.00117891	5.05921	6	84	152	10766	103379070,103377344,103380616,103378702,103387665,103394739,	0.127912
Molecular function	catalytic activity	GO:0003824	2	0.00273327	1.32975	68	3622	152	10766	103395426,107988054,103387122,103385983,103381131,103382585,103382106,103379717,103378988,103388675,103398224,103382681,103387578,103377356,103387968,103377367,103389690,103388124,103391769,103388121,103386748,103397744,103396539,103399007,103379070,103399918,103382373,103388593,103381841,103377344,103380616,103380617,103393804,103390008,103393080,103379343,103384363,103385219,103383713,103377813…	0.14828
Biological process	lipid transport	GO:0006869	6	0.000439	6.01132	6	53	120	6372	103383435,103387578,103393949,103384363,103393985,103380908,	0.161821
Molecular function	tubulin binding	GO:0015631	5	0.00234184	4.42681	6	96	152	10766	103379070,103377344,103380616,103378702,103387665,103394739,	0.169393
Molecular function	metallopeptidase activity	GO:0008237	5	0.00533531	3.30535	7	150	152	10766	103382585,103382106,103378988,103382043,103377762,103396925,103395036,	0.192961
Biological process	establishment of localization	GO:0051234	3	0.0193597	1.46101	29	1054	120	6372	103385055,103388201,103383435,103383798,103381911,103387578,103386008,103397884,103389450,103393949,103389447,103389327,103379882,103398826,103382245,103379222,103377966,103384363,103391209,103393985,103387069,103395590,103378234,103392763,103384296,103380908,103384023,103381431,103380588,	0.204107
Molecular function	cytoskeletal protein binding	GO:0008092	4	0.00531906	2.99805	8	189	152	10766	103378652,103395527,103379070,103377344,103380616,103378702,103387665,103394739,	0.230847
Biological process	transport	GO:0006810	4	0.0321515	1.41331	28	1052	120	6372	103385055,103388201,103383435,103383798,103381911,103387578,103386008,103397884,103389450,103393949,103389447,103389327,103379882,103398826,103382245,103377966,103384363,103391209,103393985,103387069,103395590,103378234,103392763,103384296,103380908,103384023,103381431,103380588,	0.252423
Biological process	localization	GO:0051179	2	0.0265066	1.42451	29	1081	120	6372	103385055,103388201,103383435,103383798,103381911,103387578,103386008,103397884,103389450,103393949,103389447,103389327,103379882,103398826,103382245,103379222,103377966,103384363,103391209,103393985,103387069,103395590,103378234,103392763,103384296,103380908,103384023,103381431,103380588,	0.26435
Molecular function	ATP-dependent activity	GO:0140657	2	0.014224	2.73924	7	181	152	10766	103387122,103379070,103377344,103380616,103378702,103387665,103394739,	0.280601
Biological process	organic substance transport	GO:0071702	5	0.00397841	2.68182	10	198	120	6372	103383435,103387578,103397884,103393949,103398826,103384363,103393985,103387069,103380908,103384023,	0.293607
Molecular function	transporter activity	GO:0005215	2	0.0111184	1.76145	19	764	152	10766	103385055,103388201,103383435,103383798,103381911,103386008,103389450,103389447,103389327,103379882,103377966,103391209,103387069,103395590,103378234,103384296,103380908,103381431,103380588,	0.301588
Molecular function	cytoskeletal motor activity	GO:0003774	2	0.0167758	2.93085	6	145	152	10766	103379070,103377344,103380616,103378702,103387665,103394739,	0.303362
Biological process	microtubule-based process	GO:0007017	3	0.00331511	3.57404	7	104	120	6372	103379070,103377344,103380616,103379222,103378702,103387665,103394739,	0.305819
Molecular function	catalytic activity, acting on a protein	GO:0140096	3	0.0318664	1.43896	27	1329	152	10766	103381131,103382585,103382106,103378988,103388675,103377356,103391769,103399918,103380617,103383713,103396206,103382043,103395906,103383810,103388772,103381343,103390609,103377762,103396026,103386221,103396925,103383188,103377189,103395036,103391114,103382084,103386685,	0.329286
Biological process	movement of cell or subcellular component	GO:0006928	3	0.0064132	3.57978	6	89	120	6372	103379070,103377344,103380616,103378702,103387665,103394739,	0.338068
Molecular function	transition metal ion binding	GO:0046914	6	0.0204073	1.83631	14	540	152	10766	103382585,103380821,103378988,103384755,103385157,103396539,103388356,103382373,103394936,103382043,103380120,103396925,103381669,103384023,	0.340645
Molecular function	cation binding	GO:0043169	4	0.0445958	1.44549	23	1127	152	10766	103382585,103380821,103378988,103384755,103391152,103390742,103378514,103385157,103387578,103391093,103381296,103396539,103388356,103382373,103393804,103384363,103394936,103382043,103380120,103378948,103396925,103381669,103384023,	0.345617
Molecular function	metal ion binding	GO:0046872	5	0.0434786	1.44935	23	1124	152	10766	103382585,103380821,103378988,103384755,103391152,103390742,103378514,103385157,103387578,103391093,103381296,103396539,103388356,103382373,103393804,103384363,103394936,103382043,103380120,103378948,103396925,103381669,103384023,	0.349439
Molecular function	ion binding	GO:0043167	3	0.048529	1.25881	45	2532	152	10766	103399902,103395426,103387122,103391853,103381131,103382585,103380821,103378988,103388675,103384755,103391152,103390742,103378514,103385157,103387578,103377356,103391093,103392741,103391769,103381296,103396539,103388356,103379070,103382373,103377344,103380616,103393804,103383214,103384363,103383713,103394936,103382043,103381343,103390609,103386221,103380120,103378948,103378702,103387665,103396925…	0.351027
Biological process	microtubule-based movement	GO:0007018	4	0.00293949	4.19211	6	76	120	6372	103379070,103377344,103380616,103378702,103387665,103394739,	0.361558
Molecular function	endopeptidase activity	GO:0004175	5	0.0433417	2.03824	8	278	152	10766	103378988,103399918,103382043,103383810,103388772,103377762,103383188,103395036,	0.361737
Biological process	macromolecule localization	GO:0033036	3	0.00903999	2.52857	9	189	120	6372	103383435,103387578,103397884,103393949,103398826,103384363,103393985,103380908,103384023,	0.37064

## Sheet: RvsS
Class	GO_Name	GO_ID	GO_Level	P_value	EnrichmentScore	HitsGenesCountsInSelectedSet	HitsGenesCountsInBackground	AllGenesCountsInSelectedSet	AllGenesCountsInBackground	GenesOfSelectedSetInGOterm	corrected p-value(BH method)
Molecular function	oxidoreductase activity	GO:0016491	3	2.31734e-10	2.0743	78	411	985	10766	103395105,103387968,103394241,103386628,103396401,103385752,103391581,103381303,103379462,103378168,103384826,103380463,103387006,103388781,103389690,103391527,103391996,103387889,103376758,103376728,103378915,103390607,103381263,103380384,103395466,103384330,103382155,103395823,103379316,103398073,103390162,103381669,103380705,103380768,103390571,103392752,103391874,103398401,103395378,103387743…	1.19111e-07
Biological process	obsolete oxidation-reduction process	GO:0055114	0	2.50077e-09	1.9555	77	397	632	6372	103395105,103387968,103394241,103386628,103396401,103385752,103381303,103379462,103378168,103384826,103380463,103387006,103388781,103389690,103391527,103387889,103376758,103376728,103384353,103378915,103390607,103386948,103381263,103380384,103384330,103382155,103395823,103379316,103398073,103390162,103381669,103380705,103380768,103390571,103392752,103391874,103398401,103395378,103379298,103393131…	2.25569e-06
Molecular function	obsolete cofactor binding	GO:0048037	0	2.00622e-06	2.02247	47	254	985	10766	103391581,103381303,103387006,103387889,103399853,103376728,103390607,103388766,103384330,103383845,103390116,103379316,103398073,103381669,103380705,103380768,103391874,103393193,103387743,103396248,103393105,103383770,103386847,112488073,103393524,103390486,103397915,103385034,103386369,103389467,103384588,103395284,103386336,103379188,103379180,103383677,103385409,103386748,103397851,103379566…	0.000343733
Molecular function	catalytic activity	GO:0003824	2	1.36636e-06	1.20404	399	3622	985	10766	112487399,103395549,103379050,103380052,103384897,103391176,103384881,103379064,103380040,103382222,103383539,103396844,103382682,103383533,103382686,103380025,103395105,103399948,103398611,103387968,103394241,103383590,103380086,103386628,103392057,103379071,103399918,103383103,103384438,103395550,103396401,103392048,103399906,103385752,103391580,103391581,103381303,103381768,103395933,103379462…	0.000351154
Molecular function	tetrapyrrole binding	GO:0046906	4	8.87284e-06	2.67435	23	94	985	10766	103391581,103381303,103387006,103387889,103376728,103384330,103379316,103381669,103380705,103380768,103393193,103387743,103383770,103386847,112488073,103390486,103389467,103395284,103379180,103379566,103379953,103399135,103398652,	0.00114016
Molecular function	heme binding	GO:0020037	5	1.40693e-05	2.67177	22	90	985	10766	103391581,103381303,103387006,103387889,103376728,103384330,103379316,103381669,103380705,103380768,103393193,103387743,103383770,103386847,112488073,103390486,103389467,103395284,103379180,103379566,103379953,103399135,	0.00144633
Biological process	cellular homeostasis	GO:0019725	5	1.42578e-05	3.22633	16	50	632	6372	103396872,103382205,103391551,103388327,103390607,103398073,103383307,103392260,103388146,103389052,103376965,103378707,103386336,103399193,103380941,103388834,	0.00643026
Biological process	cell redox homeostasis	GO:0045454	6	2.14059e-05	3.44273	14	41	632	6372	103396872,103391551,103388327,103390607,103398073,103383307,103392260,103388146,103389052,103376965,103386336,103399193,103380941,103388834,	0.00643603
Biological process	small molecule metabolic process	GO:0044281	3	4.33429e-05	1.80461	46	257	632	6372	103383533,103392057,103381768,103392402,103384826,103386188,103377240,103377215,103386176,103386160,103391995,103399863,103388766,103384772,103396746,103379343,103381638,103381220,103394503,103380342,103389530,103387768,103376665,103396248,103385983,103386817,103396649,103390492,103394851,103397920,103385928,103386390,103396166,103386365,103385034,103389467,103376975,103384588,103383661,103394780…	0.00781906
Biological process	homeostatic process	GO:0042592	4	4.18301e-05	2.98734	16	54	632	6372	103396872,103382205,103391551,103388327,103390607,103398073,103383307,103392260,103388146,103389052,103376965,103378707,103386336,103399193,103380941,103388834,	0.00943268
Biological process	oxoacid metabolic process	GO:0043436	5	0.000127832	2.21995	24	109	632	6372	103392057,103381768,103392402,103384826,103386188,103377215,103386176,103391995,103388766,103379343,103394503,103380342,103396248,103396649,103390492,103394851,103397920,103386390,103386365,103376975,103394780,103388476,103395125,103387983,	0.016472
Biological process	organic acid metabolic process	GO:0006082	4	0.000127832	2.21995	24	109	632	6372	103392057,103381768,103392402,103384826,103386188,103377215,103386176,103391995,103388766,103379343,103394503,103380342,103396248,103396649,103390492,103394851,103397920,103386390,103386365,103376975,103394780,103388476,103395125,103387983,	0.016472
Biological process	carboxylic acid metabolic process	GO:0019752	6	0.000109701	2.24051	24	108	632	6372	103392057,103381768,103392402,103384826,103386188,103377215,103386176,103391995,103388766,103379343,103394503,103380342,103396248,103396649,103390492,103394851,103397920,103386390,103386365,103376975,103394780,103388476,103395125,103387983,	0.0164916
Biological process	regulation of biological quality	GO:0065008	3	0.000256478	2.16722	23	107	632	6372	103396872,103382205,103391551,103391131,103388327,103390607,103386565,103398073,103398491,103398437,103383307,103392260,103388146,103389052,103388547,103376965,103378707,103386336,103389837,103397851,103399193,103380941,103388834,	0.0257048
Cellular component	outer membrane	GO:0019867	4	0.000209365	5.00735	7	16	357	4086	103382088,103389007,103381510,103382427,103394861,103393950,103388113,	0.0351733
Biological process	antigen processing and presentation	GO:0019882	3	0.000410119	6.30142	5	8	632	6372	103386906,103391000,103390006,103388185,103388961,	0.0369927
Cellular component	mitochondrial outer membrane	GO:0005741	7	0.000698786	4.90516	6	14	357	4086	103382088,103389007,103381510,103394861,103393950,103388113,	0.058698
Cellular component	organelle outer membrane	GO:0031968	6	0.000698786	4.90516	6	14	357	4086	103382088,103389007,103381510,103394861,103393950,103388113,	0.058698
Biological process	immune response	GO:0006955	3	0.000827203	2.43926	15	62	632	6372	103391158,103395974,103387040,103378071,103386906,103391000,novel.272,103390006,103383721,103388185,103388961,103397479,103397875,103388027,107989358,	0.0678307
Molecular function	iron ion binding	GO:0005506	7	0.00120256	2.30104	16	76	985	10766	103381303,103379462,103387006,103387889,103376728,103384330,103390116,103379316,103381669,103380705,103380768,103395378,103378707,103379566,103382303,103399135,	0.0686798
Molecular function	peroxidase activity	GO:0004601	5	0.00140196	3.82548	7	20	985	10766	103376758,112488073,103390486,103397904,103385919,103395284,103379953,	0.0720605
Molecular function	oxidoreductase activity, acting on peroxide as acceptor	GO:0016684	4	0.0016673	3.36306	8	26	985	10766	103376758,103395823,112488073,103390486,103397904,103385919,103395284,103379953,	0.0779083
Molecular function	NADP binding	GO:0050661	6	0.00183281	4.96816	5	11	985	10766	103397915,103385034,103384588,103385409,103388422,	0.0785054
Molecular function	antioxidant activity	GO:0016209	2	0.00218205	3.2385	8	27	985	10766	103376758,103395823,112488073,103390486,103397904,103385919,103395284,103379953,	0.0862747
Biological process	immune system process	GO:0002376	2	0.00117589	2.36303	15	64	632	6372	103391158,103395974,103387040,103378071,103386906,103391000,novel.272,103390006,103383721,103388185,103388961,103397479,103397875,103388027,107989358,	0.0883877
Molecular function	protein phosphatase regulator activity	GO:0019888	5	0.0029069	4.55415	5	12	985	10766	103387736,103393121,103394317,103381481,103387184,	0.0996098
Molecular function	active transmembrane transporter activity	GO:0022804	4	0.00277155	1.82166	24	144	985	10766	103394683,103385780,103388332,103378095,103395429,103380315,103391835,103387391,103382911,103385522,103388176,103386363,103378314,103397419,103379188,103391219,103396953,103393838,103389327,103396479,103389703,103395130,103378614,103377731,	0.101755
Biological process	cellular amino acid metabolic process	GO:0006520	7	0.00164078	2.29143	15	66	632	6372	103381768,103392402,103384826,103377215,103391995,103394503,103380342,103390492,103394851,103397920,103386390,103386365,103376975,103388476,103387983,	0.105713
Biological process	organophosphate catabolic process	GO:0046434	6	0.00155857	3.36076	8	24	632	6372	103392057,103379343,103376665,103393578,103396649,103395269,103386748,103395125,	0.108141
Biological process	obsolete cofactor metabolic process	GO:0051186	0	0.00192548	2.25723	15	67	632	6372	103392057,103399863,103384772,103379343,103390116,103381618,103396649,103381543,103389053,103385034,103386369,103384568,103392985,103380979,103395125,	0.115786
Biological process	sulfur compound metabolic process	GO:0006790	4	0.00223288	3.5288	7	20	632	6372	103384826,103390116,103381618,103390492,103381543,103384568,103380979,	0.125879
Biological process	cellular modified amino acid metabolic process	GO:0006575	5	0.002624	4.58285	5	11	632	6372	103390492,103381543,103384568,103379957,103380979,	0.139226
Cellular component	mitochondrion	GO:0005739	6	0.00364721	2.195	14	73	357	4086	103389651,103386948,103396786,103382088,103395774,103389007,103381510,103394861,103386369,103393950,103388113,103380574,103376865,103395184,	0.153183
Biological process	regulation of phosphate metabolic process	GO:0019220	7	0.00311759	3.78085	6	16	632	6372	103394984,103398491,103398437,103389407,103394317,103379506,	0.156226
Biological process	nucleoside metabolic process	GO:0009116	7	0.00311759	3.78085	6	16	632	6372	103383533,103396746,103387768,103385983,103386817,103396166,	0.156226
Biological process	glycosyl compound metabolic process	GO:1901657	5	0.00311759	3.78085	6	16	632	6372	103383533,103396746,103387768,103385983,103386817,103396166,	0.156226
Biological process	regulation of phosphorus metabolic process	GO:0051174	6	0.00311759	3.78085	6	16	632	6372	103394984,103398491,103398437,103389407,103394317,103379506,	0.156226
Cellular component	obsolete extracellular region part	GO:0044421	0	0.0055967	2.25155	12	61	357	4086	103383921,103394544,103398491,103388226,103398437,103384600,103396588,103386757,103397875,103384917,103377790,103379506,	0.156708
Cellular component	obsolete mitochondrial part	GO:0044429	0	0.00486807	2.28908	12	60	357	4086	103386948,103396786,103382088,103395774,103389007,103381510,103394861,103386369,103393950,103388113,103380574,103395184,	0.163567
Molecular function	transporter activity	GO:0005215	2	0.0066121	1.28756	90	764	985	10766	103397726,103394683,103397710,103380048,103382205,103385780,103385775,103394235,103392421,103379470,103380479,103388332,103395095,103377206,103380816,103379415,103377695,103379401,103388347,103395479,103386593,103386106,103394188,103393244,103378095,103383435,103394540,103395429,103380315,103377162,103382984,103388201,103388677,103391835,103387391,103382911,103386429,103384247,103377934,103390970…	0.188812
Molecular function	phosphatase regulator activity	GO:0019208	4	0.00629357	3.90355	5	14	985	10766	103387736,103393121,103394317,103381481,103387184,	0.190288
Molecular function	secondary active transmembrane transporter activity	GO:0015291	5	0.00613736	2.02406	15	81	985	10766	103394683,103385780,103388332,103378095,103395429,103380315,103382911,103385522,103378314,103396953,103389327,103396479,103389703,103395130,103377731,	0.197163
Molecular function	lyase activity	GO:0016829	3	0.0101002	2.02985	13	70	985	10766	103391176,103381768,103391931,103388766,103396248,103381543,103389053,103389467,103383661,103379120,103380979,103376865,103395125,	0.199674
Molecular function	symporter activity	GO:0015293	6	0.0108085	2.0819	12	63	985	10766	103394683,103385780,103388332,103378095,103395429,103380315,103382911,103385522,103396953,103396479,103389703,103377731,	0.205763
Molecular function	oxidoreductase activity, acting on paired donors, with incorporation or reduction of molecular oxygen	GO:0016705	4	0.00962168	1.92881	15	85	985	10766	103381303,103378168,103387006,103387889,103376728,103384330,103379316,103381669,103380705,103380768,103380212,103397915,103397851,103379566,103399135,	0.206064
Molecular function	ATP hydrolysis activity	GO:0016887	8	0.00962168	1.92881	15	85	985	10766	103380086,103396817,103387097,103391835,103389997,novel.619,103387391,103388176,103386363,103397419,103377403,103390832,103387122,103393838,103378614,	0.206064
Cellular component	endopeptidase complex	GO:1905369	5	0.0127675	2.67059	7	30	357	4086	103389639,103396314,103389903,103384972,103393837,103393839,103381846,	0.214493
Molecular function	ligase activity, forming carbon-oxygen bonds	GO:0016875	4	0.0121841	2.34213	9	42	985	10766	103377215,103391995,103380342,103394851,103397920,103386390,103386365,103388476,103387983,	0.215953
Molecular function	aminoacyl-tRNA ligase activity	GO:0004812	6	0.0121841	2.34213	9	42	985	10766	103377215,103391995,103380342,103394851,103397920,103386390,103386365,103388476,103387983,	0.215953
Biological process	pyridine-containing compound metabolic process	GO:0072524	5	0.00542582	3.06852	7	23	632	6372	103392057,103399863,103384772,103379343,103396649,103385034,103395125,	0.222459
Biological process	pyridine nucleotide metabolic process	GO:0019362	9	0.00542582	3.06852	7	23	632	6372	103392057,103399863,103384772,103379343,103396649,103385034,103395125,	0.222459
Biological process	nicotinamide nucleotide metabolic process	GO:0046496	10	0.00542582	3.06852	7	23	632	6372	103392057,103399863,103384772,103379343,103396649,103385034,103395125,	0.222459
Biological process	regulation of phosphorylation	GO:0042325	8	0.0061775	3.8778	5	13	632	6372	103394984,103398491,103398437,103389407,103379506,	0.222884
Molecular function	signaling receptor binding	GO:0005102	4	0.0121766	1.4682	36	268	985	10766	103395546,103391158,103395974,103386552,103376789,103392395,103395881,103388299,103386906,103391000,103390139,103398491,103389109,103379786,103394056,novel.272,103398437,103378831,103379692,103383721,103381999,103394821,103398399,103389823,103397479,103386704,103391274,103376944,103397875,103388027,103393890,103390769,103379506,103396086,103396478,107989358,	0.223528
Molecular function	enzyme inhibitor activity	GO:0004857	4	0.00834359	2.01341	14	76	985	10766	103388338,103392814,103383921,103386188,103386176,103382906,103395352,103387736,103393121,103385921,103382402,103394317,103381481,103377790,	0.225716
Cellular component	mitochondrial membrane	GO:0031966	5	0.0121319	2.3411	9	44	357	4086	103386948,103396786,103382088,103389007,103381510,103394861,103393950,103388113,103380574,	0.226462
Molecular function	electron transfer activity	GO:0009055	4	0.0142533	2.42888	8	36	985	10766	103391581,103387743,103392260,103386847,103386336,103379188,103391219,103388834,	0.236328
Molecular function	transmembrane transporter activity	GO:0022857	3	0.0152362	1.26541	80	691	985	10766	103397726,103394683,103380048,103382205,103385780,103385775,103394235,103392421,103379470,103380479,103388332,103395095,103377206,103380816,103379415,103377695,103379401,103388347,103395479,103386593,103386106,103394188,103393244,103378095,103394540,103395429,103380315,103377162,103382984,103388201,103388677,103391835,103387391,103382911,103386429,103384247,103377934,103390970,103378844,103389987…	0.244731
Biological process	nucleobase-containing small molecule metabolic process	GO:0055086	6	0.00742683	1.74982	21	121	632	6372	103383533,103392057,103377240,103399863,103384772,103396746,103379343,103381638,103381220,103389530,103387768,103376665,103385983,103386817,103396649,103396166,103385034,103389467,103383661,103378675,103395125,	0.257654
Biological process	obsolete oxidoreduction coenzyme metabolic process	GO:0006733	0	0.00893237	2.82304	7	25	632	6372	103392057,103399863,103384772,103379343,103396649,103385034,103395125,	0.259903
Biological process	monocarboxylic acid biosynthetic process	GO:0072330	8	0.008159	3.18388	6	19	632	6372	103392057,103379343,103394503,103396649,103394780,103395125,	0.272571
Biological process	tRNA aminoacylation for protein translation	GO:0006418	11	0.0102969	2.38791	9	38	632	6372	103377215,103391995,103380342,103394851,103397920,103386390,103386365,103388476,103387983,	0.281448
Molecular function	transition metal ion binding	GO:0046914	6	0.0252679	1.27516	63	540	985	10766	103380018,103395105,103396401,103381303,103379462,103395923,103387068,103396803,103387006,103386198,112487880,103386177,103379886,103396354,103387889,103395496,103376728,103396747,103382585,103384755,103383408,103384330,103393641,103390116,103379316,103384704,103379351,103381669,103380705,103380768,103388226,103395378,103398864,103385111,103395779,103379279,103383334,103393524,103380669,103393976…	0.282341
Molecular function	cytokine receptor binding	GO:0005126	5	0.0247237	2.09297	9	47	985	10766	103395546,103391158,103395974,novel.272,103383721,103397479,103388027,103379506,107989358,	0.282399
Biological process	nicotinamide nucleotide biosynthetic process	GO:0019359	11	0.0106988	3.02468	6	20	632	6372	103392057,103399863,103384772,103379343,103396649,103395125,	0.283832
Molecular function	neurotransmitter transmembrane transporter activity	GO:0005326	4	0.0216901	2.13847	9	46	985	10766	103394683,103385780,103388332,103395429,103380315,103382911,103385522,103389703,103377731,	0.293387
Molecular function	neurotransmitter:sodium symporter activity	GO:0005328	10	0.0216901	2.13847	9	46	985	10766	103394683,103385780,103388332,103395429,103380315,103382911,103385522,103389703,103377731,	0.293387
Molecular function	endopeptidase activity	GO:0004175	5	0.0321817	1.37607	35	278	985	10766	103399918,103399906,103396817,103380823,103389639,103386198,103391517,103379886,103388772,103378947,103395036,103377148,103383810,103386488,103377101,103388226,103389903,103398849,103382019,103390498,103384600,103394805,103396588,103397409,103378714,103389837,103386757,103384917,103382777,103380953,103393837,103393839,103389701,103383188,103395154,	0.300752
Molecular function	carboxylic ester hydrolase activity	GO:0052689	5	0.0321708	2.42888	6	27	985	10766	103380727,103394851,103386365,103388494,103388476,103387983,	0.306219
Molecular function	solute:sodium symporter activity	GO:0015370	9	0.0316712	2.00754	9	49	985	10766	103394683,103385780,103388332,103395429,103380315,103382911,103385522,103389703,103377731,	0.313058
Molecular function	solute:cation symporter activity	GO:0015294	7	0.0316712	2.00754	9	49	985	10766	103394683,103385780,103388332,103395429,103380315,103382911,103385522,103389703,103377731,	0.313058
Molecular function	oxidoreductase activity, acting on a sulfur group of donors	GO:0016667	4	0.0307838	2.73249	5	20	985	10766	103381263,103392260,103390492,103386336,103388834,	0.316457
Molecular function	ligase activity	GO:0016874	3	0.0316018	1.75419	13	81	985	10766	103377215,103391995,103390162,103394503,103380342,103394851,103397920,103386390,103386365,103394780,103384568,103388476,103387983,	0.318497
Molecular function	peptidase activity	GO:0008233	4	0.0349081	1.28161	53	452	985	10766	103379071,103399918,103399906,103387068,103396817,103380823,103389639,103386198,103391517,103379886,103388772,103391928,103378947,103395036,103382585,103382106,103382127,103377148,103383810,103379351,103376680,103386488,103377101,103388226,103388646,103395399,103389903,103398849,103384671,103382019,103390498,103384600,103385916,103394805,103385071,103396588,103397409,103378714,103389837,103383672…	0.320407
Molecular function	metalloendopeptidase activity	GO:0004222	6	0.0389866	1.6044	16	109	985	10766	103386198,103391517,103379886,103378947,103395036,103386488,103377101,103388226,103398849,103390498,103384600,103396588,103397409,103386757,103384917,103389701,	0.323212
Cellular component	mitochondrial envelope	GO:0005740	5	0.0269744	2.06017	9	50	357	4086	103386948,103396786,103382088,103389007,103381510,103394861,103393950,103388113,103380574,	0.323693
Molecular function	obsolete coenzyme binding	GO:0050662	0	0.0378141	1.56142	18	126	985	10766	103399853,103390607,103388766,103398073,103391874,103396248,103397915,103385034,103386369,103384588,103386336,103383677,103385409,103386748,103397851,103399193,103388422,103398686,	0.323941
Cellular component	extracellular space	GO:0005615	3	0.0289343	2.28908	7	35	357	4086	103383921,103394544,103398491,103398437,103397875,103377790,103379506,	0.324064
Molecular function	growth factor activity	GO:0008083	6	0.0461435	1.62786	14	94	985	10766	103376789,103392395,103395881,103390139,103389109,103378831,103379692,103381999,103389823,103391274,103376944,103393890,103390769,103396478,	0.324901
Biological process	obsolete cofactor biosynthetic process	GO:0051188	0	0.0129794	2.1918	10	46	632	6372	103392057,103399863,103384772,103379343,103381618,103396649,103389053,103384568,103392985,103395125,	0.325207
Cellular component	peptidase complex	GO:1905368	4	0.021363	2.42781	7	33	357	4086	103389639,103396314,103389903,103384972,103393837,103393839,103381846,	0.326272
Molecular function	active ion transmembrane transporter activity	GO:0022853	5	0.0387598	1.74879	12	75	985	10766	103394683,103385780,103388332,103395429,103380315,103382911,103385522,103386363,103379188,103391219,103389703,103377731,	0.326599
Molecular function	molecular function regulator activity	GO:0098772	2	0.0402139	1.25532	58	505	985	10766	103395510,103385305,103397749,103386612,103395904,103385704,103395974,103384831,103378526,103388338,103392814,103383921,103386188,103386176,103396332,103376789,103386118,103392395,103395881,103388299,103390139,103382906,103398491,103389109,103379786,103398026,103394056,103395352,103384220,103387736,103398437,103378831,103393121,103379692,103383721,103381999,103385921,103382402,103378304,103398399…	0.328094
Biological process	organic substance catabolic process	GO:1901575	4	0.0127876	1.66715	21	127	632	6372	103392057,103389639,103391928,103377626,103379343,103380727,103398864,103376665,103393578,103389903,103396649,103390492,103381543,103395269,103376975,103381058,103386748,103393837,103393839,103380979,103395125,	0.329555
Molecular function	sodium ion transmembrane transporter activity	GO:0015081	8	0.044259	1.82166	10	60	985	10766	103394683,103385780,103388332,103395429,103380315,103382911,103385522,103398759,103389703,103377731,	0.329698
Molecular function	signaling receptor regulator activity	GO:0030545	3	0.0427422	1.43062	25	191	985	10766	103395974,103376789,103392395,103395881,103388299,103390139,103398491,103389109,103379786,103394056,103398437,103378831,103379692,103383721,103381999,103398399,103389823,103391274,103376944,103397875,103393890,103390769,103396086,103396478,107989358,	0.332871
Molecular function	signaling receptor activator activity	GO:0030546	4	0.0427422	1.43062	25	191	985	10766	103395974,103376789,103392395,103395881,103388299,103390139,103398491,103389109,103379786,103394056,103398437,103378831,103379692,103383721,103381999,103398399,103389823,103391274,103376944,103397875,103393890,103390769,103396086,103396478,107989358,	0.332871
Molecular function	receptor ligand activity	GO:0048018	5	0.0427422	1.43062	25	191	985	10766	103395974,103376789,103392395,103395881,103388299,103390139,103398491,103389109,103379786,103394056,103398437,103378831,103379692,103383721,103381999,103398399,103389823,103391274,103376944,103397875,103393890,103390769,103396086,103396478,107989358,	0.332871
Biological process	response to oxidative stress	GO:0006979	4	0.0137514	2.88065	6	21	632	6372	103376758,112488073,103390486,103397904,103385919,103395284,	0.335236
Biological process	pyridine-containing compound biosynthetic process	GO:0072525	6	0.0137514	2.88065	6	21	632	6372	103392057,103399863,103384772,103379343,103396649,103395125,	0.335236
Biological process	pyridine nucleotide biosynthetic process	GO:0019363	10	0.0137514	2.88065	6	21	632	6372	103392057,103399863,103384772,103379343,103396649,103395125,	0.335236
Molecular function	transcription regulatory region nucleic acid binding	GO:0001067	5	0.0374548	2.60237	5	21	985	10766	103399938,103394574,103377158,103394766,103379966,	0.337751
Molecular function	sequence-specific double-stranded DNA binding	GO:1990837	7	0.0374548	2.60237	5	21	985	10766	103399938,103394574,103377158,103394766,103379966,	0.337751
Molecular function	transcription cis-regulatory region binding	GO:0000976	8	0.0374548	2.60237	5	21	985	10766	103399938,103394574,103377158,103394766,103379966,	0.337751
Biological process	catabolic process	GO:0009056	3	0.0165083	1.60732	22	138	632	6372	103392057,103389639,103396354,103391928,103377626,103379343,103380727,103398864,103376665,103393578,103389903,103396649,103390492,103381543,103395269,103376975,103381058,103386748,103393837,103393839,103380979,103395125,	0.354535
Biological process	amino acid activation	GO:0043038	8	0.0169385	2.21318	9	41	632	6372	103377215,103391995,103380342,103394851,103397920,103386390,103386365,103388476,103387983,	0.355315
Biological process	tRNA aminoacylation	GO:0043039	10	0.0169385	2.21318	9	41	632	6372	103377215,103391995,103380342,103394851,103397920,103386390,103386365,103388476,103387983,	0.355315
Cellular component	organelle envelope	GO:0031967	4	0.0267731	1.97334	10	58	357	4086	103381772,103386948,103396786,103382088,103389007,103381510,103394861,103393950,103388113,103380574,	0.374823
Cellular component	envelope	GO:0031975	3	0.0267731	1.97334	10	58	357	4086	103381772,103386948,103396786,103382088,103389007,103381510,103394861,103393950,103388113,103380574,	0.374823
Biological process	protein folding	GO:0006457	3	0.0204872	2.43365	7	29	632	6372	103385704,103380288,103393161,103379972,103391659,103391647,103396470,	0.401728
Cellular component	extracellular region	GO:0005576	3	0.0469562	1.33935	33	282	357	4086	103395547,103395974,103390260,103383921,103399856,103381239,103394544,103382505,103388299,103398491,103379786,103388226,103394056,novel.272,103398437,103383721,103389012,103394821,103384600,103382402,103388547,103393949,103398399,103396588,103389837,103386704,103386757,103397875,103384917,103377790,103379506,103396086,107989358,	0.438257
Biological process	response to chemical	GO:0042221	3	0.0285562	1.60603	18	113	632	6372	103395546,103388804,103392057,103377240,103379343,103398491,103388677,103381618,103398437,103396649,103380669,103378314,103376975,103397851,103398652,103395130,103395125,103386650,	0.476994
Biological process	nucleoside phosphate catabolic process	GO:1901292	8	0.0338928	2.65323	5	19	632	6372	103392057,103379343,103376665,103396649,103395125,	0.545917
Biological process	hexose metabolic process	GO:0019318	6	0.0338928	2.65323	5	19	632	6372	103386160,103379343,103385928,103384588,103385409,	0.545917
Biological process	nucleobase-containing small molecule biosynthetic process	GO:0034404	7	0.0338928	2.65323	5	19	632	6372	103392057,103379343,103376665,103396649,103395125,	0.545917
Biological process	carboxylic acid biosynthetic process	GO:0046394	7	0.0381793	2.32668	6	26	632	6372	103392057,103379343,103394503,103396649,103394780,103395125,	0.555448
Biological process	organic acid biosynthetic process	GO:0016053	5	0.0381793	2.32668	6	26	632	6372	103392057,103379343,103394503,103396649,103394780,103395125,	0.555448
Biological process	monocarboxylic acid metabolic process	GO:0032787	7	0.0451266	2.24051	6	27	632	6372	103392057,103379343,103394503,103396649,103394780,103395125,	0.607525
Biological process	metabolic process	GO:0008152	2	0.0434218	1.06208	357	3389	632	6372	103379050,103384892,103382237,103384897,103384881,103380040,103382222,103380018,103392488,103396844,103395509,103382682,103383533,103395105,103398611,103387968,103392060,103394241,103399938,103383590,103380086,103386628,103392057,103379071,103399918,103383103,103391195,103396401,103394229,103392048,103399906,103385752,103399067,103395935,103381303,103381768,103379462,103381772,103395923,103387068…	0.611976
Biological process	response to xenobiotic stimulus	GO:0009410	4	0.044983	1.70405	12	71	632	6372	103392057,103377240,103379343,103388677,103381618,103396649,103378314,103376975,103397851,103398652,103395130,103395125,	0.614768
Biological process	transmembrane transport	GO:0055085	5	0.0444679	1.20726	74	618	632	6372	103397726,103380048,103382205,103395109,103385775,103381334,103379470,103380479,103395095,103377206,103380816,103386190,103377240,103388347,103395479,103386593,103394188,103393244,103394540,103377162,103382968,novel.92,103388201,103391835,103387391,103390913,103386429,103384247,103377934,103397548,103390970,103378844,103390950,103378836,103378833,103398853,103383361,103388176,103392665,103389007,…	0.617077
Biological process	lipid biosynthetic process	GO:0008610	5	0.0482253	1.73289	11	64	632	6372	103379462,103381216,103395378,103383680,103394780,103384972,103382303,103379957,103377349,103397303,103379922,	0.639694

## Sheet: SvsC
Class	GO_Name	GO_ID	GO_Level	P_value	EnrichmentScore	HitsGenesCountsInSelectedSet	HitsGenesCountsInBackground	AllGenesCountsInSelectedSet	AllGenesCountsInBackground	GenesOfSelectedSetInGOterm	corrected p-value(BH method)
Molecular function	catalytic activity	GO:0003824	2	1.65201e-13	1.29724	484	3622	1109	10766	112487399,103383562,103380052,103379054,103387909,103391176,103384881,103379064,103380040,103382222,103385737,103383539,103395522,103382210,103392489,103395999,103396844,103383533,103395584,103398611,103385300,103387968,112488282,103395574,103394241,103386628,103397744,103392059,103379070,103399918,103383103,103384438,103387941,103396401,103399906,103382246,103385759,103383579,103391580,103391581…	8.65654e-11
Biological process	obsolete oxidation-reduction process	GO:0055114	0	1.54965e-12	2.02742	96	397	760	6372	103385737,103381368,103387968,103394241,103386628,103387941,103394224,103396401,103379462,103378168,103382659,103380463,103387006,103390633,103391958,103388781,103389690,103391527,103388355,103387889,103376758,103376728,103384353,103378915,103390607,103377642,103387891,103395426,103380384,103384330,103382155,103381294,103381299,103383478,103388294,103395823,103379316,103398073,103394936,103390162…	1.46597e-09
Molecular function	oxidoreductase activity	GO:0016491	3	1.04903e-11	2.07857	88	411	1109	10766	103385737,103387968,103394241,103386628,103387941,103396401,103391581,103379462,103378168,103380463,103387006,103390633,103391958,103389631,103388781,103389690,103391527,103387889,103376758,103376728,103378915,103390607,103377642,103395426,103380384,103395466,103384330,103382155,103381294,103381299,103383478,103388294,103395823,103379316,103398073,103394936,103390162,103378038,103381669,103380705…	2.74845e-09
Biological process	DNA replication	GO:0006260	8	5.81755e-10	4.19211	22	44	760	6372	103393735,103390614,103398507,103387435,103395426,103378036,103396298,103378457,103387762,103396258,103386846,103383715,103376976,103395227,103385416,103382745,103378238,103397780,112486249,103397789,103397307,103390724,	2.7517e-07
Biological process	DNA-templated DNA replication	GO:0006261	9	4.0459e-09	7.09433	11	13	760	6372	103393735,103390614,103398507,103387435,103396298,103387762,103396258,103386846,103385416,103397780,112486249,	1.27581e-06
Molecular function	obsolete cofactor binding	GO:0048037	0	2.29784e-08	2.14031	56	254	1109	10766	103399902,103385737,103394224,103391581,103377671,103387006,103390633,103387462,103387889,103376728,103390607,103388766,103396373,103384330,103381294,103381299,103383478,103383845,103390116,103379316,103398073,103381669,103380705,103379765,103391874,103393193,103387743,103376669,103393105,112488073,103390484,103390486,103393512,103397915,103383752,103385034,103386369,103384588,103386336,103379180…	4.01356e-06
Biological process	DNA replication initiation	GO:0006270	8	4.18673e-08	7.54579	9	10	760	6372	103393735,103390614,103398507,103396298,103387762,103396258,103386846,103397780,112486249,	9.90162e-06
Cellular component	chromosome, centromeric region	GO:0000775	4	5.27832e-08	7.97874	9	11	419	4086	103386609,103381335,103390548,103390952,103386443,103380243,103394360,103379101,103398285,	1.08206e-05
Cellular component	chromosomal region	GO:0098687	3	5.67818e-07	6.75124	9	13	419	4086	103386609,103381335,103390548,103390952,103386443,103380243,103394360,103379101,103398285,	5.82014e-05
Molecular function	tetrapyrrole binding	GO:0046906	4	4.94781e-07	2.78842	27	94	1109	10766	103385737,103391581,103387006,103387889,103376728,103384330,103381294,103381299,103383478,103379316,103381669,103380705,103393193,103387743,112488073,103390484,103390486,103383752,103379180,103396539,103379566,103382312,103382313,103379953,103379543,103399596,103398652,	6.48163e-05
Molecular function	heme binding	GO:0020037	5	7.10332e-07	2.80449	26	90	1109	10766	103385737,103391581,103387006,103387889,103376728,103384330,103381294,103381299,103383478,103379316,103381669,103380705,103393193,103387743,112488073,103390484,103390486,103383752,103379180,103396539,103379566,103382312,103382313,103379953,103379543,103399596,	7.44427e-05
Biological process	metabolic process	GO:0008152	2	2.88017e-06	1.14544	463	3389	760	6372	103399902,103384892,103382237,103387909,103379060,103384881,103380040,103382222,103385737,103381368,103380018,103392489,103396844,103395509,103383533,103398611,103387968,103392060,103395574,103394241,103399938,103399928,103386628,103392059,103399918,103383103,103387941,103394224,103396401,103399906,103385759,103382243,103383579,103399067,103392433,103395935,103381768,103379462,103395923,103387068…	0.000454106
Biological process	antigen processing and presentation	GO:0019882	3	2.40323e-06	7.33618	7	8	760	6372	103386906,103391000,103390015,103390006,103388185,103388186,103388961,	0.000454691
Cellular component	kinetochore	GO:0000776	6	7.19704e-06	8.35868	6	7	419	4086	103386609,103381335,103390548,103390952,103380243,103398285,	0.000491798
Cellular component	condensed chromosome, centromeric region	GO:0000779	5	7.19704e-06	8.35868	6	7	419	4086	103386609,103381335,103390548,103390952,103380243,103398285,	0.000491798
Biological process	small molecule metabolic process	GO:0044281	3	7.64128e-06	1.79429	55	257	760	6372	103392489,103383533,103383579,103381768,103393319,103378982,103391958,103387462,103386188,103377240,103377215,103377216,103386176,103386160,103391995,103378924,103387882,103388766,103384772,103396746,103384318,103381638,103388276,103381220,103378038,103394503,103380342,103385177,103390983,103387768,103397551,103376665,103386817,103386859,103396649,103394851,103381529,103397920,103386390,103386365…	0.00103266
Molecular function	iron ion binding	GO:0005506	7	1.75202e-05	2.68243	21	76	1109	10766	103385737,103379462,103387006,103387889,103376728,103384330,103381294,103381299,103383478,103390116,103379316,103394936,103381669,103380705,103395378,103378707,103396539,103379566,103382303,103379543,103399596,	0.0015301
Molecular function	NADP binding	GO:0050661	6	2.74493e-05	6.17772	7	11	1109	10766	103394224,103376669,103397915,103385034,103384588,103385409,103388422,	0.00159816
Molecular function	obsolete drug binding	GO:0008144	0	2.50146e-05	1.38263	141	990	1109	10766	103399902,103383562,103387909,103384881,103380040,103382222,103395584,112488282,103379070,103382246,103393735,103380898,103381751,103381343,103396817,103381322,103387097,103383975,103380827,103387462,103390614,103380409,103388374,103377240,103377215,103377216,103387020,103386160,103391995,103387496,103388716,103399830,103393299,103398507,103384349,103390609,103388778,103388766,103396373,103395426…	0.00163845
Molecular function	small molecule binding	GO:0036094	3	2.23725e-05	1.30404	198	1474	1109	10766	103399902,103383562,103387909,103384881,103380040,103382222,103395522,103395999,103395584,112488282,103379070,103394224,103397737,103382246,103395933,103390237,103393735,103380898,103381751,103381343,103385704,103396823,103396817,103381322,103387097,103383975,103377671,103390633,103380827,103389641,103387462,103390614,103380409,103388374,103377240,103377215,103377216,103387020,103386160,103391995…	0.00167474
Cellular component	MHC protein complex	GO:0042611	5	6.0958e-05	8.12649	5	6	419	4086	103390015,103390006,103388185,103388186,103388961,	0.00249928
Cellular component	MHC class II protein complex	GO:0042613	6	6.0958e-05	8.12649	5	6	419	4086	103390015,103390006,103388185,103388186,103388961,	0.00249928
Cellular component	endopeptidase complex	GO:1905369	5	0.000103646	3.57566	11	30	419	4086	103384356,103388779,103380733,103396604,103389903,103384972,103393427,103393837,103393839,103381846,103393828,	0.00303536
Molecular function	ATP-dependent activity	GO:0140657	2	7.70953e-05	1.93084	36	181	1109	10766	103395584,112488282,103392059,103379070,103382246,103381751,103396817,103387097,103387020,103383485,103382139,103391835,103389997,novel.619,103389980,103394436,103380266,103385931,103389889,103381970,103380616,103377403,103390832,103378702,103387665,103398783,103393845,103394739,103387122,103395194,103396046,103393838,103387144,103377344,103378614,103387551,	0.0033665
Cellular component	proteasome complex	GO:0000502	6	0.000135221	3.75069	10	26	419	4086	103384356,103388779,103380733,103396604,103389903,103393427,103393837,103393839,103381846,103393828,	0.00346503
Molecular function	ATP binding	GO:0005524	9	7.27609e-05	1.36774	133	944	1109	10766	103383562,103387909,103384881,103380040,103382222,103395584,112488282,103379070,103382246,103393735,103380898,103381751,103381343,103396817,103381322,103387097,103383975,103380827,103390614,103380409,103388374,103377240,103377215,103377216,103387020,103386160,103391995,103387496,103388716,103399830,103393299,103398507,103384349,103390609,103388778,103395426,103392370,103383485,103386961,103383451…	0.00346606
Molecular function	adenyl nucleotide binding	GO:0030554	7	7.13006e-05	1.36644	134	952	1109	10766	103383562,103387909,103384881,103380040,103382222,103395584,112488282,103379070,103382246,103393735,103380898,103381751,103381343,103385704,103396817,103381322,103387097,103383975,103380827,103390614,103380409,103388374,103377240,103377215,103377216,103387020,103386160,103391995,103387496,103388716,103399830,103393299,103398507,103384349,103390609,103388778,103395426,103392370,103383485,103386961…	0.00373615
Molecular function	oxidoreductase activity, acting on paired donors, with incorporation or reduction of molecular oxygen	GO:0016705	4	0.000106159	2.39841	21	85	1109	10766	103385737,103378168,103387006,103387889,103376728,103384330,103381294,103381299,103383478,103379316,103381669,103380705,103376669,103380212,103397915,103387246,103396539,103397851,103379566,103379543,103399596,	0.00397337
Molecular function	adenyl ribonucleotide binding	GO:0032559	8	0.000102498	1.35767	133	951	1109	10766	103383562,103387909,103384881,103380040,103382222,103395584,112488282,103379070,103382246,103393735,103380898,103381751,103381343,103396817,103381322,103387097,103383975,103380827,103390614,103380409,103388374,103377240,103377215,103377216,103387020,103386160,103391995,103387496,103388716,103399830,103393299,103398507,103384349,103390609,103388778,103395426,103392370,103383485,103386961,103383451…	0.00413147
Molecular function	ligase activity	GO:0016874	3	0.000155163	2.397	20	81	1109	10766	103377215,103377216,103391995,103387882,103390162,103394503,103380342,103377515,103377913,103394851,103397920,103386390,103386365,103389466,103377835,103384568,103383618,103394740,103397308,103387983,	0.00478267
Molecular function	nucleotide binding	GO:0000166	5	0.000143347	1.27735	185	1406	1109	10766	103383562,103387909,103384881,103380040,103382222,103395522,103395999,103395584,112488282,103379070,103394224,103397737,103382246,103395933,103390237,103393735,103380898,103381751,103381343,103385704,103396823,103396817,103381322,103387097,103383975,103390633,103380827,103390614,103380409,103388374,103377240,103377215,103377216,103387020,103386160,103391995,103387496,103376755,103388716,103399830…	0.00500757
Molecular function	nucleoside phosphate binding	GO:1901265	4	0.000143347	1.27735	185	1406	1109	10766	103383562,103387909,103384881,103380040,103382222,103395522,103395999,103395584,112488282,103379070,103394224,103397737,103382246,103395933,103390237,103393735,103380898,103381751,103381343,103385704,103396823,103396817,103381322,103387097,103383975,103390633,103380827,103390614,103380409,103388374,103377240,103377215,103377216,103387020,103386160,103391995,103387496,103376755,103388716,103399830…	0.00500757
Cellular component	peptidase complex	GO:1905368	4	0.000276077	3.2506	11	33	419	4086	103384356,103388779,103380733,103396604,103389903,103384972,103393427,103393837,103393839,103381846,103393828,	0.00628841
Molecular function	ion binding	GO:0043167	3	0.000225203	1.18473	309	2532	1109	10766	103399902,103383562,103380052,103387909,103384881,103379066,103380040,103382222,103385737,103392493,103395522,103380018,103391152,103395999,103395509,103393328,103395584,112488282,107989611,103397746,103379070,103396401,103397737,103382246,103383579,103389252,103395933,103390237,103379462,103395923,103387068,103393735,103380898,103381751,103378592,103381752,103381343,103396823,103396817,103381322…	0.0065559
Cellular component	condensed chromosome	GO:0000793	7	0.000351115	4.55084	7	15	419	4086	103386609,103381335,103390548,103390952,103380243,103397424,103398285,	0.00719785
Cellular component	extracellular region	GO:0005576	3	0.000388819	1.6253	47	282	419	4086	103392484,103384437,103392419,103384839,103378988,103383919,103383921,103378935,103399856,103384363,103378948,103381239,103394544,103382505,103388299,103394509,103398491,103379786,103389568,103388226,103397543,103397544,novel.272,103382043,103383721,103389010,103393503,103389009,103384600,103393949,103398399,103393940,103396588,novel.148,103389837,103388931,103397875,103384917,103387193,103382784…	0.00724617
Cellular component	outer membrane	GO:0019867	4	0.000569665	4.26641	7	16	419	4086	103379807,103382088,103381510,103382427,103394861,103393950,103388113,	0.00973177
Molecular function	ligase activity, forming carbon-nitrogen bonds	GO:0016879	4	0.000368897	4.53033	7	15	1109	10766	103387882,103390162,103394503,103389466,103384568,103383618,103394740,	0.0101738
Cellular component	obsolete chromosomal part	GO:0044427	0	0.00101118	2.24028	17	74	419	4086	103386609,103381335,103378036,103385172,103390548,103390952,103386443,103389096,103395309,103380243,103379246,103397424,103394360,103397872,103379101,103382745,103398285,	0.0129557
Biological process	oxoacid metabolic process	GO:0043436	5	0.000137189	2.07682	27	109	760	6372	103381768,103378982,103391958,103387462,103386188,103377215,103377216,103386176,103391995,103378924,103388766,103388276,103394503,103380342,103390983,103397551,103396649,103394851,103381529,103397920,103386390,103386365,103377835,103376975,103395125,103397308,103387983,	0.0129781
Biological process	organic acid metabolic process	GO:0006082	4	0.000137189	2.07682	27	109	760	6372	103381768,103378982,103391958,103387462,103386188,103377215,103377216,103386176,103391995,103378924,103388766,103388276,103394503,103380342,103390983,103397551,103396649,103394851,103381529,103397920,103386390,103386365,103377835,103376975,103395125,103397308,103387983,	0.0129781
Biological process	centromere complex assembly	GO:0034508	8	0.000129006	6.98684	5	6	760	6372	103384336,103390548,103386443,103379153,103398285,	0.01356
Biological process	carboxylic acid metabolic process	GO:0019752	6	0.000116041	2.09605	27	108	760	6372	103381768,103378982,103391958,103387462,103386188,103377215,103377216,103386176,103391995,103378924,103388766,103388276,103394503,103380342,103390983,103397551,103396649,103394851,103381529,103397920,103386390,103386365,103377835,103376975,103395125,103397308,103387983,	0.0137219
Cellular component	chromosome	GO:0005694	6	0.00100662	2.1297	19	87	419	4086	103386609,103381335,103378484,103378036,103385172,103390548,103390952,103386443,103389096,103395309,103383762,103380243,103379246,103397424,103394360,103397872,103379101,103382745,103398285,	0.0137572
Cellular component	proteasome core complex	GO:0005839	3	0.000998973	3.54611	8	22	419	4086	103384356,103388779,103380733,103396604,103389903,103393837,103393839,103393828,	0.0146278
Cellular component	obsolete extracellular region part	GO:0044421	0	0.000942086	2.39798	15	61	419	4086	103384437,103378988,103383919,103383921,103394544,103398491,103388226,103382043,103384600,103396588,103397875,103384917,103383611,103377790,103379506,	0.014856
Molecular function	anion binding	GO:0043168	4	0.000611212	1.24186	186	1454	1109	10766	103399902,103383562,103387909,103384881,103380040,103382222,103395522,103395999,103395584,112488282,103379070,103397737,103382246,103395933,103390237,103393735,103380898,103381751,103378592,103381343,103396823,103396817,103381322,103387097,103383975,103377671,103380827,103389641,103387462,103390614,103380409,103388374,103377240,103377215,103377216,103387020,103386160,103391995,103387496,103376755…	0.0152512
Biological process	immune response	GO:0006955	3	0.000218838	2.43413	18	62	760	6372	103387040,103378071,103390123,103386906,103391000,103397543,103397544,novel.272,103377512,103390015,103390006,103383721,103388185,103388186,103388961,novel.148,103397875,107989358,	0.0172517
Cellular component	obsolete cell part	GO:0044464	0	0.00144163	1.19946	169	1374	419	4086	103383562,103397710,103379060,103380018,103386609,103396409,103383935,103395923,103381752,103378168,103379018,103393319,103383524,103381335,103389651,103389631,103388379,103381733,103392835,103382191,103384356,103393299,103377638,103388779,103391928,103383060,103386565,103392396,103384755,103380397,103383003,103384336,103396786,103384318,103378484,103388290,103383845,103379348,103388271,103395860…	0.0173844
Cellular component	obsolete cell	GO:0005623	0	0.00144163	1.19946	169	1374	419	4086	103383562,103397710,103379060,103380018,103386609,103396409,103383935,103395923,103381752,103378168,103379018,103393319,103383524,103381335,103389651,103389631,103388379,103381733,103392835,103382191,103384356,103393299,103377638,103388779,103391928,103383060,103386565,103392396,103384755,103380397,103383003,103384336,103396786,103384318,103378484,103388290,103383845,103379348,103388271,103395860…	0.0173844
Cellular component	intracellular anatomical structure	GO:0005622	3	0.00164993	1.20494	161	1303	419	4086	103383562,103397710,103379060,103380018,103386609,103396409,103383935,103395923,103381752,103378168,103379018,103393319,103383524,103381335,103389651,103389631,103388379,103381733,103392835,103382191,103384356,103393299,103377638,103388779,103391928,103383060,103386565,103392396,103384755,103380397,103383003,103384336,103396786,103384318,103378484,103388290,103383845,103379348,103388271,103395860…	0.0178019
Biological process	DNA metabolic process	GO:0006259	7	0.000268368	1.94514	29	125	760	6372	103392059,103393735,103381751,103390614,103398507,103387435,103395426,103386922,103382139,103378036,103396298,103378457,103387762,103387730,103396258,103386846,103383715,103376976,103395227,103376939,103385416,103382745,103378238,103397780,112486249,103397789,103397307,103390724,103397358,	0.019529
Cellular component	obsolete intracellular part	GO:0044424	0	0.00210485	1.20903	152	1226	419	4086	103383562,103379060,103380018,103386609,103396409,103383935,103395923,103381752,103378168,103379018,103393319,103383524,103381335,103389651,103389631,103381733,103392835,103382191,103384356,103393299,103377638,103388779,103383060,103386565,103392396,103384755,103380397,103383003,103384336,103396786,103384318,103378484,103388290,103383845,103379348,103388271,103395860,103384729,103381220,103384704…	0.0215747
Molecular function	obsolete coenzyme binding	GO:0050662	0	0.000950072	1.92616	25	126	1109	10766	103399902,103394224,103377671,103390633,103387462,103390607,103388766,103396373,103398073,103379765,103391874,103376669,103393512,103397915,103385034,103386369,103384588,103386336,103380163,103383677,103385409,103397851,103399193,103388422,103398686,	0.022629
Biological process	immune system process	GO:0002376	2	0.000338319	2.35806	18	64	760	6372	103387040,103378071,103390123,103386906,103391000,103397543,103397544,novel.272,103377512,103390015,103390006,103383721,103388185,103388186,103388961,novel.148,103397875,107989358,	0.0228607
Cellular component	obsolete mitochondrial part	GO:0044429	0	0.0023715	2.27542	14	60	419	4086	103389631,103396786,103377171,103378038,103388248,103382088,103395774,103381510,103394861,103386369,103393950,103388113,103387645,103395184,	0.0231504
Molecular function	threonine-type endopeptidase activity	GO:0004298	6	0.00105447	3.53013	8	22	1109	10766	103384356,103388779,103380733,103396604,103389903,103393837,103393839,103393828,	0.0240237
Molecular function	threonine-type peptidase activity	GO:0070003	5	0.00105447	3.53013	8	22	1109	10766	103384356,103388779,103380733,103396604,103389903,103393837,103393839,103393828,	0.0240237
Molecular function	microtubule motor activity	GO:0003777	3	0.00195578	2.18768	16	71	1109	10766	103395584,103379070,103382246,103387020,103389980,103394436,103380266,103381970,103380616,103378702,103387665,103393845,103394739,103396046,103377344,103387551,	0.0379566
Molecular function	microtubule binding	GO:0008017	6	0.00193265	2.08025	18	84	1109	10766	103395584,103379070,103382246,103379858,103387020,103380358,103389980,103394436,103380266,103381970,103380616,103378702,103387665,103393845,103394739,103396046,103377344,103387551,	0.0389503
Molecular function	ATP hydrolysis activity	GO:0016887	8	0.00222134	2.05578	18	85	1109	10766	112488282,103392059,103381751,103396817,103387097,103383485,103382139,103391835,103389997,novel.619,103389889,103377403,103390832,103398783,103387122,103393838,103387144,103378614,	0.0415708
Molecular function	pyrophosphatase activity	GO:0016462	6	0.00256194	1.37621	74	522	1109	10766	103383562,103395522,103395999,103395584,103385300,112488282,103392059,103379070,103382246,103383945,103395933,103381751,103396817,103379009,103387097,103387020,103376755,103385218,103393299,103383485,103382139,103388271,103378460,103384726,103385187,103391835,103389997,novel.619,103394920,103398887,103377929,103376665,103389980,103394436,103380266,103393146,103393137,103388160,103393502,103385931…	0.0462917
Molecular function	hydrolase activity, acting on acid anhydrides, in phosphorus-containing anhydrides	GO:0016818	5	0.0028315	1.37096	74	524	1109	10766	103383562,103395522,103395999,103395584,103385300,112488282,103392059,103379070,103382246,103383945,103395933,103381751,103396817,103379009,103387097,103387020,103376755,103385218,103393299,103383485,103382139,103388271,103378460,103384726,103385187,103391835,103389997,novel.619,103394920,103398887,103377929,103376665,103389980,103394436,103380266,103393146,103393137,103388160,103393502,103385931…	0.0463657
Molecular function	carbon-carbon lyase activity	GO:0016830	4	0.00280102	3.39775	7	20	1109	10766	103392489,103387462,103388766,103390983,103386782,103376936,103395125,	0.0489244
Molecular function	peroxidase activity	GO:0004601	5	0.00280102	3.39775	7	20	1109	10766	103376758,112488073,103390484,103390486,103397904,103385919,103379953,	0.0489244
Molecular function	carbohydrate derivative binding	GO:0097367	3	0.00355497	1.21536	162	1294	1109	10766	103383562,103387909,103384881,103380040,103382222,103395522,103395999,103395584,112488282,103379070,103397737,103382246,103395933,103390237,103393735,103380898,103381751,103381343,103396823,103396817,103381322,103387097,103383975,103380827,103389641,103390614,103380409,103388374,103377240,103377215,103377216,103387020,103386160,103391995,103387496,103376755,103388715,103388716,103399830,103393299…	0.0547884
Molecular function	oxidoreductase activity, acting on peroxide as acceptor	GO:0016684	4	0.00354683	2.98703	8	26	1109	10766	103376758,103395823,112488073,103390484,103390486,103397904,103385919,103379953,	0.0563194
Molecular function	hydrolase activity, acting on acid anhydrides	GO:0016817	4	0.00379448	1.35543	74	530	1109	10766	103383562,103395522,103395999,103395584,103385300,112488282,103392059,103379070,103382246,103383945,103395933,103381751,103396817,103379009,103387097,103387020,103376755,103385218,103393299,103383485,103382139,103388271,103378460,103384726,103385187,103391835,103389997,novel.619,103394920,103398887,103377929,103376665,103389980,103394436,103380266,103393146,103393137,103388160,103393502,103385931…	0.0568088
Cellular component	mitochondrion	GO:0005739	6	0.00614339	2.00379	15	73	419	4086	103389651,103389631,103396786,103377171,103378038,103388248,103382088,103395774,103381510,103394861,103386369,103393950,103388113,103387645,103395184,	0.0572452
Molecular function	nucleoside-triphosphatase activity	GO:0017111	7	0.00413137	1.35721	72	515	1109	10766	103383562,103395522,103395999,103395584,103385300,112488282,103392059,103379070,103382246,103383945,103395933,103381751,103396817,103379009,103387097,103387020,103376755,103385218,103393299,103383485,103382139,103388271,103378460,103384726,103385187,103391835,103389997,novel.619,103394920,103398887,103377929,103389980,103394436,103380266,103393146,103393137,103388160,103393502,103385931,103392216…	0.0601344
Molecular function	purine nucleotide binding	GO:0017076	6	0.00426192	1.21159	160	1282	1109	10766	103383562,103387909,103384881,103380040,103382222,103395522,103395999,103395584,112488282,103379070,103397737,103382246,103395933,103390237,103393735,103380898,103381751,103381343,103385704,103396823,103396817,103381322,103387097,103383975,103380827,103390614,103380409,103388374,103377240,103377215,103377216,103387020,103386160,103391995,103387496,103376755,103388716,103399830,103393299,103398507…	0.060358
Molecular function	antioxidant activity	GO:0016209	2	0.00459291	2.8764	8	27	1109	10766	103376758,103395823,112488073,103390484,103390486,103397904,103385919,103379953,	0.0633339
Cellular component	extracellular space	GO:0005615	3	0.00716319	2.5076	9	35	419	4086	103384437,103383919,103383921,103394544,103398491,103397875,103383611,103377790,103379506,	0.0638458
Molecular function	purine ribonucleoside triphosphate binding	GO:0035639	5	0.00589903	1.2057	155	1248	1109	10766	103383562,103387909,103384881,103380040,103382222,103395522,103395999,103395584,112488282,103379070,103397737,103382246,103395933,103390237,103393735,103380898,103381751,103381343,103396823,103396817,103381322,103387097,103383975,103380827,103390614,103380409,103388374,103377240,103377215,103377216,103387020,103386160,103391995,103387496,103376755,103388716,103399830,103393299,103398507,103384349…	0.0792587
Molecular function	ribonucleotide binding	GO:0032553	6	0.00645828	1.20192	156	1260	1109	10766	103383562,103387909,103384881,103380040,103382222,103395522,103395999,103395584,112488282,103379070,103397737,103382246,103395933,103390237,103393735,103380898,103381751,103381343,103396823,103396817,103381322,103387097,103383975,103380827,103390614,103380409,103388374,103377240,103377215,103377216,103387020,103386160,103391995,103387496,103376755,103388716,103399830,103393299,103398507,103384349…	0.08254
Molecular function	hydrolase activity	GO:0016787	3	0.00639415	1.18077	185	1521	1109	10766	103383562,103395522,103395999,103396844,103395584,103385300,112488282,103392059,103379070,103399918,103383103,103399906,103382246,103391580,103392433,103383945,103395933,103387068,103379443,103387054,103381751,103396817,103392458,103379009,103387097,103380823,103378988,103378503,103377661,103390673,103387020,103391512,103378924,103376755,103384363,103385218,103384356,103393299,103396392,103398578…	0.0837634
Cellular component	mitochondrial outer membrane	GO:0005741	7	0.0101193	3.48278	5	14	419	4086	103382088,103381510,103394861,103393950,103388113,	0.0864353
Cellular component	organelle outer membrane	GO:0031968	6	0.0101193	3.48278	5	14	419	4086	103382088,103381510,103394861,103393950,103388113,	0.0864353
Molecular function	ATP-dependent activity, acting on DNA	GO:0008094	5	0.00729458	3.73379	5	13	1109	10766	103392059,103381751,103382139,103385931,103395194,	0.0888921
Molecular function	purine ribonucleotide binding	GO:0032555	7	0.00725599	1.19898	155	1255	1109	10766	103383562,103387909,103384881,103380040,103382222,103395522,103395999,103395584,112488282,103379070,103397737,103382246,103395933,103390237,103393735,103380898,103381751,103381343,103396823,103396817,103381322,103387097,103383975,103380827,103390614,103380409,103388374,103377240,103377215,103377216,103387020,103386160,103391995,103387496,103376755,103388716,103399830,103393299,103398507,103384349…	0.0905272
Molecular function	tubulin binding	GO:0015631	5	0.00853243	1.82022	18	96	1109	10766	103395584,103379070,103382246,103379858,103387020,103380358,103389980,103394436,103380266,103381970,103380616,103378702,103387665,103393845,103394739,103396046,103377344,103387551,	0.101614
Molecular function	ligase activity, forming carbon-oxygen bonds	GO:0016875	4	0.00882785	2.31139	10	42	1109	10766	103377215,103377216,103391995,103380342,103394851,103397920,103386390,103386365,103377835,103387983,	0.102795
Molecular function	aminoacyl-tRNA ligase activity	GO:0004812	6	0.00882785	2.31139	10	42	1109	10766	103377215,103377216,103391995,103380342,103394851,103397920,103386390,103386365,103377835,103387983,	0.102795
Biological process	organic substance catabolic process	GO:1901575	4	0.00177668	1.78247	27	127	760	6372	103389655,103378982,103384363,103384356,103388779,103391928,103377626,103393646,103388276,103390983,103380733,103397551,103376665,103396604,103389903,103396649,103381543,103395269,103376975,103390827,103381058,103393427,103387578,103393837,103393839,103393828,103395125,	0.105046
Molecular function	cytoskeletal motor activity	GO:0003774	2	0.0129234	1.60682	24	145	1109	10766	103383562,103395584,103379070,103382246,103387020,103393299,103388271,103394920,103377929,103389980,103394436,103380266,103392206,103381970,103380616,103378732,103378702,103387665,103393845,103394739,103396046,103384060,103377344,103387551,	0.112865
Molecular function	vitamin binding	GO:0019842	4	0.0144321	2.1573	10	45	1109	10766	103399902,103377671,103387462,103388766,103396373,103393512,103386369,103389813,103398652,103376896,	0.118163
Molecular function	carboxy-lyase activity	GO:0016831	5	0.0190691	3.0337	5	16	1109	10766	103392489,103387462,103388766,103386782,103376936,	0.146944
Molecular function	enzyme regulator activity	GO:0030234	3	0.0190051	1.36906	44	312	1109	10766	103394217,103395510,103385305,103384437,103395904,103393326,103385704,103383524,103384839,103395978,103392824,103392814,103383919,103383921,103387030,103386188,103386176,103383041,103396332,103378949,103377138,103382902,103382906,103391849,103398026,103382056,103395352,103389492,103391717,103378304,103396112,103385839,103394317,103381481,103393009,103387193,103380551,103393427,103390767,103389782…	0.148637
Biological process	catabolic process	GO:0009056	3	0.00304032	1.70114	28	138	760	6372	103389655,103378982,103396354,103384363,103384356,103388779,103391928,103377626,103393646,103388276,103390983,103380733,103397551,103376665,103396604,103389903,103396649,103381543,103395269,103376975,103390827,103381058,103393427,103387578,103393837,103393839,103393828,103395125,	0.151376
Molecular function	enzyme inhibitor activity	GO:0004857	4	0.0219295	1.78829	14	76	1109	10766	103384437,103392824,103392814,103383919,103383921,103386188,103386176,103382902,103382906,103395352,103394317,103381481,103387193,103377790,	0.166537
Biological process	nucleobase-containing small molecule metabolic process	GO:0055086	6	0.00386588	1.73227	25	121	760	6372	103392489,103383533,103383579,103393319,103378982,103377240,103387882,103384772,103396746,103384318,103381638,103388276,103381220,103378038,103390983,103387768,103376665,103386817,103386859,103396649,103385034,103389466,103394740,103378675,103395125,	0.174149
Biological process	cellular amino acid metabolic process	GO:0006520	7	0.0038644	2.03254	16	66	760	6372	103381768,103377215,103377216,103391995,103378924,103394503,103380342,103397551,103394851,103381529,103397920,103386390,103386365,103377835,103376975,103387983,	0.182786
Molecular function	cytokine activity	GO:0005125	6	0.0248582	2.34327	7	29	1109	10766	103379786,103397543,103397544,103383721,novel.148,103397875,107989358,	0.18346
Molecular function	transition metal ion binding	GO:0046914	6	0.0245104	1.25842	70	540	1109	10766	103385737,103380018,103393328,103396401,103379462,103395923,103387068,103381752,103396803,103387006,103378988,112487880,103396354,103387889,103376728,103377627,103396747,103384755,103384330,103381294,103381299,103383478,103390116,103379316,103394936,103384704,103379351,103381669,103389545,103386020,103376686,103380705,novel.682,103386071,103388226,103395378,103382043,103385111,103395779,103379279…	0.183478
Biological process	monocarboxylic acid biosynthetic process	GO:0072330	8	0.00461356	3.08892	7	19	760	6372	103378982,103388276,103394503,103390983,103396649,103395125,103397308,	0.189758
Molecular function	cytoskeletal protein binding	GO:0008092	4	0.0308363	1.4382	28	189	1109	10766	103395584,103379070,103382246,103379858,103378507,103377213,103387020,103393299,103380358,103379746,103396223,103389980,103394436,103380266,103381500,103381970,103380616,103378702,103387665,103396509,103382363,103389366,103393845,103394739,103378652,103396046,103377344,103387551,	0.19236
Molecular function	translation regulator activity	GO:0045182	2	0.0296325	2.26516	7	30	1109	10766	103378905,103379348,103377182,103387320,103385964,103389819,103385325,	0.194093
Molecular function	magnesium ion binding	GO:0000287	6	0.0296325	2.26516	7	30	1109	10766	103383579,103377671,103378982,103388276,103381220,103387241,103395693,	0.194093
Molecular function	translation factor activity, RNA binding	GO:0008135	6	0.0296325	2.26516	7	30	1109	10766	103378905,103379348,103377182,103387320,103385964,103389819,103385325,	0.194093
Molecular function	translation regulator activity, nucleic acid binding	GO:0090079	5	0.0296325	2.26516	7	30	1109	10766	103378905,103379348,103377182,103387320,103385964,103389819,103385325,	0.194093
Biological process	obsolete cofactor metabolic process	GO:0051186	0	0.00453041	2.0022	16	67	760	6372	103378982,103384772,103390116,103388276,103390983,103381618,103386859,103396649,103381543,103389053,103385034,103386369,103384568,103392985,103395125,103376896,	0.194808
Molecular function	flavin adenine dinucleotide binding	GO:0050660	6	0.0318244	2.09899	8	37	1109	10766	103390607,103398073,103379765,103391874,103376669,103397915,103386336,103399193,	0.196188
Molecular function	acyltransferase activity	GO:0016746	4	0.0269688	1.74243	14	78	1109	10766	103397744,103378987,103395417,103395834,103393105,103394817,103394818,103384605,103386369,103386797,103386714,103394359,103381466,103384491,	0.196273
Biological process	regulation of protein metabolic process	GO:0051246	6	0.00504182	2.79474	8	24	760	6372	103378905,103377182,103398491,103391376,103394317,103393427,103379506,103398650,	0.198732
Molecular function	catalytic activity, acting on DNA	GO:0140097	4	0.028623	2.03187	9	43	1109	10766	103392059,103381751,103382139,103383715,103385931,103376976,103395194,103397307,103390724,	0.202682
Biological process	obsolete cofactor biosynthetic process	GO:0051188	0	0.00630286	2.18719	12	46	760	6372	103378982,103384772,103388276,103390983,103381618,103386859,103396649,103389053,103384568,103392985,103395125,103376896,	0.205604
Cellular component	mitochondrial envelope	GO:0005740	5	0.0278044	1.95036	10	50	419	4086	103389631,103396786,103377171,103378038,103382088,103381510,103394861,103393950,103388113,103387645,	0.211107
Biological process	organonitrogen compound biosynthetic process	GO:1901566	5	0.00676663	1.36649	59	362	760	6372	103392489,103399034,103378982,103377215,103377216,103389209,103391995,103387882,103382191,103378905,103384772,103379348,103381638,103388276,103395860,103384729,103394503,103380342,103377183,103377182,103378892,103390983,103388248,103392714,103387320,103394075,103390090,103385964,103386859,103395794,103396649,103394851,103379671,103397920,103389053,103391376,103386390,103386365,103389466,103389819…	0.213374
Molecular function	heterocyclic compound binding	GO:1901363	3	0.0350939	1.08475	336	3007	1109	10766	103399902,103384892,103383562,103387909,103379060,103384881,103380040,103382222,103385737,103380047,103395522,103380018,103395999,103395584,103394256,112488282,103399938,103394231,103394232,103392059,103379070,103391191,103391192,103394224,103397737,103382240,103382246,103382243,103391581,103389252,103395933,103390237,103383935,103395923,103393735,103380898,103387054,103381751,103381752,103381753…	0.213828
Molecular function	organic cyclic compound binding	GO:0097159	3	0.0350939	1.08475	336	3007	1109	10766	103399902,103384892,103383562,103387909,103379060,103384881,103380040,103382222,103385737,103380047,103395522,103380018,103395999,103395584,103394256,112488282,103399938,103394231,103394232,103392059,103379070,103391191,103391192,103394224,103397737,103382240,103382246,103382243,103391581,103389252,103395933,103390237,103383935,103395923,103393735,103380898,103387054,103381751,103381752,103381753…	0.213828
Cellular component	organelle envelope	GO:0031967	4	0.0310643	1.84948	11	58	419	4086	103389631,103396786,103377171,103378038,103382088,103381510,103394861,103393950,103388113,103387645,103379553,	0.227435
Cellular component	envelope	GO:0031975	3	0.0310643	1.84948	11	58	419	4086	103389631,103396786,103377171,103378038,103382088,103381510,103394861,103393950,103388113,103387645,103379553,	0.227435
Molecular function	chemokine receptor binding	GO:0042379	6	0.0392027	2.5547	5	19	1109	10766	103397543,103397544,103383721,novel.148,107989358,	0.233434
Molecular function	chemokine activity	GO:0008009	7	0.0392027	2.5547	5	19	1109	10766	103397543,103397544,103383721,novel.148,107989358,	0.233434
Biological process	biosynthetic process	GO:0009058	3	0.00848764	1.17477	168	1199	760	6372	103399902,103384892,103382237,103380018,103392489,103392060,103399938,103399928,103386628,103382243,103383579,103395935,103379462,103395923,103393735,103399034,103381752,103393319,103378982,103390614,103377215,103377216,103389209,103391995,103392834,103392835,103387882,103382191,103378905,103398507,103380806,103387435,103396373,103383060,103395037,103377627,103395426,103384772,103385607,103380393…	0.25901
Molecular function	molecular function regulator activity	GO:0098772	2	0.045515	1.2303	64	505	1109	10766	103394217,103395510,103385305,103384437,103395904,103393326,103385704,103383524,103384839,103395978,103392824,103392814,103383919,103383921,103387030,103386188,103386176,103383041,103396332,103378949,103395881,103388299,103377138,103390139,103382902,103382906,103398491,103391849,103389109,103379786,103398026,103397543,103397544,103382056,103395352,103383721,103389492,103381999,103389422,103391717…	0.262087
Biological process	small molecule biosynthetic process	GO:0044283	4	0.00902923	2.09605	12	48	760	6372	103378982,103388276,103394503,103390983,103376665,103396649,103386782,103376936,103395125,103397308,103379922,103376896,	0.266927
Biological process	monosaccharide metabolic process	GO:0005996	5	0.0393636	2.2866	6	22	760	6372	103386160,103385177,103386782,103384588,103385409,103376936,	0.288667
Biological process	peptide metabolic process	GO:0006518	6	0.0158892	1.46609	32	183	760	6372	103377215,103377216,103391995,103382191,103378905,103379348,103395860,103384729,103380342,103377183,103377182,103378892,103388248,103392714,103387320,103385964,103394851,103381543,103397920,103391376,103386390,103386365,103389819,103377835,103388999,103385848,103384568,103387598,103396094,103398650,103387983,103385325,	0.289062
Biological process	microtubule-based movement	GO:0007018	4	0.0157343	1.7651	16	76	760	6372	103395584,103379070,103382246,103387020,103389980,103394436,103380266,103381970,103380616,103378702,103387665,103393845,103394739,103396046,103377344,103387551,	0.291855
Cellular component	cell periphery	GO:0071944	3	0.0462132	1.56029	16	100	419	4086	103378988,103377638,103383003,103388677,103388226,103382043,103390015,103390006,103384600,103381562,103388185,103388186,103396588,103388961,103379189,103384917,	0.296053
Cellular component	external encapsulating structure	GO:0030312	3	0.0437487	2.25041	6	26	419	4086	103378988,103388226,103382043,103384600,103396588,103384917,	0.298949
Cellular component	extracellular matrix	GO:0031012	4	0.0437487	2.25041	6	26	419	4086	103378988,103388226,103382043,103384600,103396588,103384917,	0.298949
Biological process	cellular amide metabolic process	GO:0043603	5	0.0171399	1.44858	33	191	760	6372	103377215,103377216,103391995,103382191,103378905,103379348,103395860,103384729,103394503,103380342,103377183,103377182,103378892,103388248,103392714,103387320,103385964,103394851,103381543,103397920,103391376,103386390,103386365,103389819,103377835,103388999,103385848,103384568,103387598,103396094,103398650,103387983,103385325,	0.300266
Biological process	peptide biosynthetic process	GO:0043043	7	0.0170702	1.46842	31	177	760	6372	103377215,103377216,103391995,103382191,103378905,103379348,103395860,103384729,103380342,103377183,103377182,103378892,103388248,103392714,103387320,103385964,103394851,103397920,103391376,103386390,103386365,103389819,103377835,103388999,103385848,103384568,103387598,103396094,103398650,103387983,103385325,	0.304687
Biological process	monocarboxylic acid metabolic process	GO:0032787	7	0.0110128	2.48421	8	27	760	6372	103378982,103391958,103388276,103394503,103390983,103396649,103395125,103397308,	0.306416
Biological process	tRNA aminoacylation for protein translation	GO:0006418	11	0.0114545	2.20637	10	38	760	6372	103377215,103377216,103391995,103380342,103394851,103397920,103386390,103386365,103377835,103387983,	0.309599
Biological process	chromosome segregation	GO:0007059	3	0.043363	2.46594	5	17	760	6372	103381335,103379858,103397424,103379153,103394360,	0.31314
Biological process	amino acid activation	GO:0043038	8	0.0195659	2.04493	10	41	760	6372	103377215,103377216,103391995,103380342,103394851,103397920,103386390,103386365,103377835,103387983,	0.313718
Biological process	tRNA aminoacylation	GO:0043039	10	0.0195659	2.04493	10	41	760	6372	103377215,103377216,103391995,103380342,103394851,103397920,103386390,103386365,103377835,103387983,	0.313718
Biological process	cell redox homeostasis	GO:0045454	6	0.0195659	2.04493	10	41	760	6372	103388327,103390607,103398073,103389052,103393534,103376965,103385018,103386336,103399193,103380941,	0.313718
Biological process	mitotic cell cycle	GO:0000278	4	0.0109452	2.95913	6	17	760	6372	103381335,103379222,103380243,103397424,103379101,103387552,	0.313763
Biological process	pyridine-containing compound metabolic process	GO:0072524	5	0.0146754	2.55172	7	23	760	6372	103378982,103384772,103388276,103390983,103396649,103385034,103395125,	0.31552
Biological process	pyridine nucleotide metabolic process	GO:0019362	9	0.0146754	2.55172	7	23	760	6372	103378982,103384772,103388276,103390983,103396649,103385034,103395125,	0.31552
Biological process	nicotinamide nucleotide metabolic process	GO:0046496	10	0.0146754	2.55172	7	23	760	6372	103378982,103384772,103388276,103390983,103396649,103385034,103395125,	0.31552
Biological process	regulation of cellular protein metabolic process	GO:0032268	7	0.0146754	2.55172	7	23	760	6372	103378905,103377182,103398491,103391376,103394317,103379506,103398650,	0.31552
Biological process	organophosphate catabolic process	GO:0046434	6	0.0186421	2.44539	7	24	760	6372	103378982,103388276,103390983,103376665,103396649,103395269,103395125,	0.320644
Biological process	lipid transport	GO:0006869	6	0.0451501	1.74012	11	53	760	6372	103397710,103384363,103389010,103389009,103392636,103393949,103379189,103388931,103378271,103387578,103380908,	0.323576
Biological process	cell cycle	GO:0007049	3	0.0451501	1.74012	11	53	760	6372	103381335,103382902,103382906,103379222,103391306,103380243,103397424,103383293,103394360,103379101,103387552,	0.323576
Biological process	carboxylic acid biosynthetic process	GO:0046394	7	0.0287098	2.25729	7	26	760	6372	103378982,103388276,103394503,103390983,103396649,103395125,103397308,	0.327222
Biological process	organic acid biosynthetic process	GO:0016053	5	0.0287098	2.25729	7	26	760	6372	103378982,103388276,103394503,103390983,103396649,103395125,103397308,	0.327222
Biological process	nucleoside phosphate catabolic process	GO:1901292	8	0.0194964	2.64765	6	19	760	6372	103378982,103388276,103390983,103376665,103396649,103395125,	0.32935
Biological process	hexose metabolic process	GO:0019318	6	0.0194964	2.64765	6	19	760	6372	103386160,103385177,103386782,103384588,103385409,103376936,	0.32935
Biological process	nucleobase-containing small molecule biosynthetic process	GO:0034404	7	0.0194964	2.64765	6	19	760	6372	103378982,103388276,103390983,103376665,103396649,103395125,	0.32935
Biological process	amide biosynthetic process	GO:0043604	6	0.0126147	1.49053	32	180	760	6372	103377215,103377216,103391995,103382191,103378905,103379348,103395860,103384729,103394503,103380342,103377183,103377182,103378892,103388248,103392714,103387320,103385964,103394851,103397920,103391376,103386390,103386365,103389819,103377835,103388999,103385848,103384568,103387598,103396094,103398650,103387983,103385325,	0.331486
Biological process	movement of cell or subcellular component	GO:0006928	3	0.0320857	1.60148	17	89	760	6372	103395584,103379070,103382246,103387020,103389980,103394436,103380266,103381970,103380616,103378702,103387665,103393845,103394739,103396046,103377344,103386651,103387551,	0.33355
Biological process	organonitrogen compound catabolic process	GO:1901565	5	0.0223372	1.69807	16	79	760	6372	103389655,103384356,103388779,103391928,103377626,103393646,103380733,103397551,103396604,103389903,103381543,103376975,103393427,103393837,103393839,103393828,	0.340823
Biological process	cellular homeostasis	GO:0019725	5	0.0306981	1.84453	11	50	760	6372	103388327,103390607,103398073,103389052,103393534,103376965,103385018,103378707,103386336,103399193,103380941,	0.341652
Biological process	nucleoside diphosphate phosphorylation	GO:0006165	9	0.0257134	2.79474	5	15	760	6372	103378982,103388276,103390983,103396649,103395125,	0.342604
Biological process	mitotic cell cycle process	GO:1903047	4	0.0257134	2.79474	5	15	760	6372	103381335,103379222,103380243,103397424,103387552,	0.342604
Biological process	ATP generation from ADP	GO:0006757	12	0.0257134	2.79474	5	15	760	6372	103378982,103388276,103390983,103396649,103395125,	0.342604
Biological process	nucleoside diphosphate metabolic process	GO:0009132	8	0.0257134	2.79474	5	15	760	6372	103378982,103388276,103390983,103396649,103395125,	0.342604
Biological process	purine nucleoside diphosphate metabolic process	GO:0009135	9	0.0257134	2.79474	5	15	760	6372	103378982,103388276,103390983,103396649,103395125,	0.342604
Biological process	ADP metabolic process	GO:0046031	11	0.0257134	2.79474	5	15	760	6372	103378982,103388276,103390983,103396649,103395125,	0.342604
Biological process	purine ribonucleoside diphosphate metabolic process	GO:0009179	10	0.0257134	2.79474	5	15	760	6372	103378982,103388276,103390983,103396649,103395125,	0.342604
Biological process	ribonucleoside diphosphate metabolic process	GO:0009185	9	0.0257134	2.79474	5	15	760	6372	103378982,103388276,103390983,103396649,103395125,	0.342604
Biological process	nucleotide phosphorylation	GO:0046939	7	0.0257134	2.79474	5	15	760	6372	103378982,103388276,103390983,103396649,103395125,	0.342604
Biological process	pyruvate biosynthetic process	GO:0042866	9	0.0257134	2.79474	5	15	760	6372	103378982,103388276,103390983,103396649,103395125,	0.342604
Biological process	pyruvate metabolic process	GO:0006090	8	0.0257134	2.79474	5	15	760	6372	103378982,103388276,103390983,103396649,103395125,	0.342604
Biological process	glycolytic process	GO:0006096	13	0.0257134	2.79474	5	15	760	6372	103378982,103388276,103390983,103396649,103395125,	0.342604
Biological process	obsolete coenzyme metabolic process	GO:0006732	0	0.0312427	1.9055	10	44	760	6372	103378982,103384772,103388276,103390983,103381618,103386859,103396649,103385034,103395125,103376896,	0.34367
Biological process	lipoprotein metabolic process	GO:0042157	6	0.0349037	2.17368	7	27	760	6372	103389010,103389009,103393949,103376900,103388931,103384972,103378271,	0.343947
Biological process	nicotinamide nucleotide biosynthetic process	GO:0019359	11	0.0251178	2.51526	6	20	760	6372	103378982,103384772,103388276,103390983,103396649,103395125,	0.344368
Biological process	protein-DNA complex assembly	GO:0065004	7	0.0251178	2.51526	6	20	760	6372	103380397,103384336,103390548,103386443,103379153,103398285,	0.344368
Biological process	obsolete oxidoreduction coenzyme metabolic process	GO:0006733	0	0.0233037	2.34758	7	25	760	6372	103378982,103384772,103388276,103390983,103396649,103385034,103395125,	0.344458
Biological process	protein-DNA complex subunit organization	GO:0071824	6	0.0317232	2.39549	6	21	760	6372	103380397,103384336,103390548,103386443,103379153,103398285,	0.344945
Biological process	response to oxidative stress	GO:0006979	4	0.0317232	2.39549	6	21	760	6372	103376758,112488073,103390484,103390486,103397904,103385919,	0.344945
Biological process	pyridine-containing compound biosynthetic process	GO:0072525	6	0.0317232	2.39549	6	21	760	6372	103378982,103384772,103388276,103390983,103396649,103395125,	0.344945
Biological process	pyridine nucleotide biosynthetic process	GO:0019363	10	0.0317232	2.39549	6	21	760	6372	103378982,103384772,103388276,103390983,103396649,103395125,	0.344945
Biological process	cell cycle process	GO:0022402	3	0.0230281	1.99624	10	42	760	6372	103381335,103382902,103382906,103379222,103391306,103380243,103397424,103383293,103394360,103387552,	0.345787
Biological process	translational initiation	GO:0006413	4	0.0338283	2.62007	5	16	760	6372	103379348,103387320,103391376,103398650,103385325,	0.347843
Biological process	nucleoside metabolic process	GO:0009116	7	0.0338283	2.62007	5	16	760	6372	103392489,103383533,103396746,103387768,103386817,	0.347843
Biological process	glycosyl compound metabolic process	GO:1901657	5	0.0338283	2.62007	5	16	760	6372	103392489,103383533,103396746,103387768,103386817,	0.347843
Biological process	carbohydrate catabolic process	GO:0016052	5	0.0338283	2.62007	5	16	760	6372	103378982,103388276,103390983,103396649,103395125,	0.347843
Biological process	translation	GO:0006412	8	0.0246444	1.43729	30	175	760	6372	103377215,103377216,103391995,103382191,103378905,103379348,103395860,103384729,103380342,103377183,103377182,103378892,103388248,103392714,103387320,103385964,103394851,103397920,103391376,103386390,103386365,103389819,103377835,103388999,103385848,103387598,103396094,103398650,103387983,103385325,	0.347965
Biological process	organic substance biosynthetic process	GO:1901576	4	0.025075	1.14693	158	1155	760	6372	103384892,103382237,103380018,103392489,103392060,103399938,103399928,103382243,103383579,103395935,103379462,103395923,103393735,103399034,103381752,103393319,103378982,103390614,103377215,103377216,103389209,103391995,103392835,103387882,103382191,103378905,103398507,103380806,103387435,103383060,103395037,103377627,103395426,103384772,103385607,103380393,103384755,103387839,103384318,103388290…	0.348838
Biological process	generation of precursor metabolites and energy	GO:0006091	4	0.0497946	2.02377	7	29	760	6372	103378982,103388276,103378038,103390983,103396649,103385034,103395125,	0.348931
Biological process	cellular biosynthetic process	GO:0044249	4	0.0358481	1.13722	153	1128	760	6372	103384892,103382237,103380018,103392489,103392060,103399938,103399928,103382243,103383579,103395935,103395923,103393735,103399034,103381752,103393319,103378982,103390614,103377215,103377216,103389209,103391995,103392835,103387882,103382191,103378905,103398507,103380806,103387435,103383060,103395037,103377627,103395426,103384772,103385607,103380393,103384755,103387839,103384318,103388290,103379348…	0.349612
Biological process	obsolete coenzyme biosynthetic process	GO:0009108	0	0.0365304	1.93482	9	39	760	6372	103378982,103384772,103388276,103390983,103381618,103386859,103396649,103395125,103376896,	0.35263
Biological process	microtubule-based process	GO:0007017	3	0.0370237	1.53173	19	104	760	6372	103395584,103379070,103382246,103387020,103389980,103394436,103380266,103379222,103391306,103388544,103381970,103380616,103378702,103387665,103393845,103394739,103396046,103377344,103387551,	0.353782
Biological process	cellular catabolic process	GO:0044248	4	0.0379719	1.49211	21	118	760	6372	103389655,103378982,103384356,103388779,103391928,103388276,103390983,103380733,103397551,103376665,103396604,103389903,103396649,103381543,103395269,103376975,103390827,103393837,103393839,103393828,103395125,	0.359214
Biological process	response to xenobiotic stimulus	GO:0009410	4	0.0385194	1.65322	14	71	760	6372	103378982,103377240,103388276,103378038,103388677,103390983,103381618,103397551,103396649,103376975,103397851,103398652,103395130,103395125,	0.360786
