# Supplementary material for: Interactions between the intestinal microbiome and host genes in regulating vibriosis resistance in Cynoglossus semilaevis
Source: Front Immunol. 2025 Sep 3;16:1644885. doi: 10.3389/fimmu.2025.1644885 (PMC12440730; doi:10.3389/fimmu.2025.1644885)
Supplement: Supplementary file 9 [file Table8.xlsx]

## Sheet: RvsC
Term Name	MainClass	GeneHitsInSelectedSet	AllGenesInSelectedSet	GeneHitsInBackground	AllGenesInBackground	p-value	enrichFactor	GeneListInSelectedSets	qvalue
B 09103 Lipid metabolism	A09100 Metabolism	19	105	460	7861	8.75e-06	3.09232	[103379012, 103388281, 103397744, 103396539, 103391993, 103392532, 103392669, 103384363, 103388124, 103392979, 103389486, 103382244, 103380131, 103382585, 103386748, 103387578, 103386401, 103381841, 103382720]	0.00253827
03036 Chromosome and associated proteins	A09180 Brite Hierarchies	23	105	663	7861	1.57e-05	2.59718	[103394360, 103377189, 103380616, 103398452, 103389571, 103389382, 103379070, 103384363, 103387665, 103388675, 103386685, 103387010, 103390716, 103382361, 103381343, 112486250, 103381124, 103390609, 103387978, 103385219, 103388845, 103387578, 103385986]	0.00227167
00600 Sphingolipid metabolism	A09100 Metabolism	6	105	70	7861	0.000323	6.41714	[103388124, 103389486, 103388281, 103382244, 103392532, 103381841]	0.0312036
04975 Fat digestion and absorption	A09150 Organismal Systems	5	105	50	7861	0.000508	7.48667	[103384363, 103382725, 103387122, 103387578, 103389061]	0.0368227
00564 Glycerophospholipid metabolism	A09100 Metabolism	7	105	120	7861	0.00107274	4.36722	[103384363, 103379012, 103397744, 103380131, 103386748, 103391993, 103387578]	0.0622188
00760 Nicotinate and nicotinamide metabolism	A09100 Metabolism	4	105	45	7861	0.00294075	6.65481	[103377367, 103393804, 103379089, 103385983]	0.142136
04110 Cell cycle	A09140 Cellular Processes	8	105	190	7861	0.00379446	3.15228	[103379956, 103388675, 103390716, 103398452, 103381343, 103389571, 103388845, 103385986]	0.157199
04979 Cholesterol metabolism	A09150 Organismal Systems	4	105	55	7861	0.00608056	5.44485	[103382725, 103387122, 103396539, 103386401]	0.22042
00220 Arginine biosynthesis	A09100 Metabolism	3	105	31	7861	0.00793371	7.24516	[103381296, 103399902, 103392402]	0.255642
B 09143 Cell growth and death	A09140 Cellular Processes	19	105	801	7861	0.0090662	1.77586	[103379956, 103394360, 103380821, 103379529, 103380804, 103398452, 103389571, 103389690, 103388675, 103386685, 103387010, 103388563, 103390716, 103382361, 103381343, 103381431, 103385219, 103388845, 103385986]	0.26292
A09100 Metabolism	A09100 Metabolism	39	105	2089	7861	0.0108857	1.3977	[103379717, 103399902, 103379012, 103397744, 103396539, 103377813, 103392532, 103395426, 103392669, 103390007, 103390008, 103389486, 107988054, 103382674, 103380131, 103385983, 103393080, 103381841, 103398224, 103377367, 103381669, 103379089, 103388281, 103379343, 103391993, 103392402, 103384363, 103388124, 103392979, 103393804, 103382681, 103381296, 103382244, 103382585, 103386748, 103387578, 10…	0.286988
04114 Oocyte meiosis	A09140 Cellular Processes	6	105	155	7861	0.0173337	2.89806	[103394360, 103386685, 103387010, 103381343, 103388845, 103385986]	0.418897
00591 Linoleic acid metabolism	A09100 Metabolism	2	105	17	7861	0.0210912	8.80784	[103384363, 103387578]	0.470496
00120 Primary bile acid biosynthesis	A09100 Metabolism	2	105	18	7861	0.0235235	8.31852	[103392669, 103396539]	0.487272
00592 alpha-Linolenic acid metabolism	A09100 Metabolism	2	105	19	7861	0.026065	7.8807	[103384363, 103387578]	0.503923
00603 Glycosphingolipid biosynthesis - globo and isoglobo series	A09100 Metabolism	2	105	19	7861	0.026065	7.8807	[103382681, 103382674]	0.503923
00590 Arachidonic acid metabolism	A09100 Metabolism	3	105	50	7861	0.0288428	4.492	[103384363, 103382585, 103387578]	0.492024
00565 Ether lipid metabolism	A09100 Metabolism	3	105	54	7861	0.0351399	4.15926	[103384363, 103392979, 103387578]	0.566143
00073 Cutin, suberine and wax biosynthesis	A09100 Metabolism	1	105	3	7861	0.0395433	24.9556	[103382720]	0.603556
00536 Glycosaminoglycan binding proteins	A09180 Brite Hierarchies	6	105	193	7861	0.0441175	2.32746	[103381814, 103377367, 103388563, 103382784, 103390410, 103391411]	0.639704

## Sheet: SvsC
Term Name	MainClass	GeneHitsInSelectedSet	AllGenesInSelectedSet	GeneHitsInBackground	AllGenesInBackground	p-value	enrichFactor	GeneListInSelectedSets	corrected p-value(BH method)
03032 DNA replication proteins	A09180 Brite Hierarchies	42	889	107	7861	5.26246e-14	3.4709	[103397780, 103384709, 112486249, 103396298, 103382608, 103397789, 103395666, 103396258, 103399304, 103379018, 103397307, 103395227, 103393735, 103388039, 103384695, 103390724, 103386374, 103376939, 103390827, 103386039, 103383987, 103382599, 103378238, 103378036, 103398507, 103385171, 103390641, 103389391, 103376976, 103396723, 103386961, 103390614, 103392978, 103387730, 103387890, 103390716, 10…	2.29969e-11
03030 DNA replication	A09120 Genetic Information Processing	21	889	42	7861	5.54571e-10	4.42126	[103378238, 112486249, 103396298, 103397789, 103396258, 103398507, 103376976, 103397307, 103395227, 103393735, 103390614, 103390724, 103392978, 103387890, 103376939, 103390827, 103386846, 103385416, 103387435, 103383987, 103382599]	1.21174e-07
A09100 Metabolism	A09100 Metabolism	307	889	2089	7861	1.55491e-08	1.2995	[103377435, 103390090, 103396194, 103377793, 103399902, 103386390, 103397602, 103376900, 103397605, 103379612, 103397603, 103395426, 103387246, 103384772, 103387241, 103398807, 103389784, 103379055, 103383680, 103387805, 103381022, 103387006, 103378655, 103398367, 103378410, 103386817, 103398242, 103377560, 103391176, 103385171, 103395417, 103396746, 103396624, 103386266, 103385177, 103385179, 10…	2.26498e-06
04110 Cell cycle	A09140 Cellular Processes	43	889	190	7861	5.10085e-06	2.0012	[103397780, 103382902, 112486249, 103381518, 103396298, 103381958, 103395583, 103397789, 107989646, 103396258, 103399304, 103378649, 103379018, 103388290, 103379657, 103393735, 103388039, 103388675, 103386374, 103381343, 103386039, 103385986, 103396087, 103396064, 103378036, 103395155, 103389571, 103398507, 103392544, 103389192, 103398568, 103377546, 103393328, 103383293, 103386961, 103390614, 10…	0.000557268
00010 Glycolysis / Gluconeogenesis	A09100 Metabolism	26	889	94	7861	9.56761e-06	2.4458	[103378982, 103396535, 103395466, 103388294, 103395125, 103397803, 103386672, 103398807, 103379131, 103388276, 103379132, 103381022, 103383724, 103387941, 103377642, 103381845, 103398401, 103376936, 103393774, 103396649, 103390983, 103386782, 103385052, 103387331, 103380384, 103384542]	0.000836209
00260 Glycine, serine and threonine metabolism	A09100 Metabolism	17	889	49	7861	1.34134e-05	3.06781	[103398686, 103381768, 103397332, 103397551, 103397595, 103395941, 103376812, 103390007, 103390008, 103391527, 103397909, 103389253, 103387331, 103379055, 103378131, 103386407, 103386369]	0.000976942
B 09111 Xenobiotics biodegradation and metabolism	A09100 Metabolism	25	889	91	7861	1.60943e-05	2.42926	[103376665, 112486242, 103393462, 103376669, 103397605, 103397603, 103395426, 112488507, 103397915, 103385003, 103387805, 103381022, 103382210, 103381368, 103378457, 103382659, 103380678, 103392489, 103378834, 103398823, 103387412, 103391527, 103383010, 103384349, 103387677]	0.00100474
B 09106 Metabolism of other amino acids	A09100 Metabolism	33	889	141	7861	3.08814e-05	2.06953	[103385919, 103395461, 103386390, 103397602, 103376669, 103390453, 103395426, 103397915, 103390607, 103384438, 103398073, 103386336, 103381543, 103381368, 103378457, 103377642, 103397790, 103398401, 103385409, 103397332, 103376758, 103393512, 103398823, 103392834, 103385034, 103387412, 103397904, 103383010, 103399193, 103384568, 103380126, 103387677, 103384588]	0.0016869
B 09101 Carbohydrate metabolism	A09100 Metabolism	81	889	465	7861	3.44223e-05	1.54031	[103378369, 103377793, 103399067, 103397683, 103395466, 103388294, 103397605, 103392433, 103397803, 103397603, 103391931, 103386672, 103387686, 103393319, 103398807, 103388970, 103379131, 103379132, 103381022, 103383724, 103381466, 103384699, 103377642, 103381845, 103398401, 103385409, 103398242, 103397431, 103397551, 103397595, 103391176, 103393510, 103393512, 103386782, 103385177, 103385052, 10…	0.00167139
03036 Chromosome and associated proteins	A09180 Brite Hierarchies	108	889	663	7861	3.45864e-05	1.44041	[103386271, 103389382, 103397962, 103385187, 103386039, 103385986, 103396064, 103383945, 103377560, 103385171, 103398887, 103379502, 103393868, 103384363, 103390756, 103385172, 103393509, 103380163, 103385613, 103385218, 103389813, 103388845, 112486249, 103377013, 103393063, 103393068, 103396336, 103395125, 103393735, 103388039, 103388675, 103386374, 103381124, 103382573, 103380676, 103395194, 10…	0.00151142
00480 Glutathione metabolism	A09100 Metabolism	20	889	69	7861	4.86132e-05	2.56305	[103385919, 103378457, 103397790, 103385409, 103397602, 103376758, 103390453, 103395426, 103398823, 103385034, 103387412, 103397904, 103383010, 103390607, 103384568, 103384438, 103387677, 103384588, 103381543, 103381368]	0.00193127
B 09105 Amino acid metabolism	A09100 Metabolism	67	889	374	7861	6.98581e-05	1.58409	[103378168, 103381618, 103397683, 103399902, 103397602, 103390131, 103395941, 103378924, 103378801, 103394733, 103399989, 103390007, 103390008, 103387246, 103388016, 103388970, 103379055, 103381022, 103380212, 103384853, 103378655, 103398686, 103377642, 103398401, 103381768, 103385925, 103381529, 103398242, 103397551, 103397595, 103377560, 103385171, 103393512, 103391527, 103397909, 103389253, 10…	0.002544
03050 Proteasome	A09120 Genetic Information Processing	17	889	55	7861	7.29756e-05	2.73314	[103381846, 103378677, 103380733, 103377814, 103396604, 103393756, 103378866, 103393427, 103386202, 103393837, 103393839, 103393828, 103380141, 103384107, 103389903, 103388779, 103384356]	0.0024531
04975 Fat digestion and absorption	A09150 Organismal Systems	16	889	50	7861	7.42945e-05	2.82961	[103382725, 103396194, 103397661, 103395417, 103389061, 103392636, 103384363, 103390832, 103389662, 103394817, 103387144, 103387122, 103388561, 103394818, 103378271, 103387578]	0.00231905
04612 Antigen processing and presentation	A09150 Organismal Systems	17	889	60	7861	0.000239708	2.50538	[103380823, 103381846, 103396470, 103393161, 103398979, 103391000, 103388185, 103390212, 103395219, 103390015, 103393458, 103390006, 107988050, 103388961, 103388186, 103393838, 103382994]	0.0069835
04979 Cholesterol metabolism	A09150 Organismal Systems	16	889	55	7861	0.000260296	2.57237	[112486643, 103398367, 103382725, 103397733, 103394861, 103396539, 103395967, 103390832, 103386004, 103389662, 103387144, 103387122, 103378271, 103386401, 103388931, 103381510]	0.00710934
00670 One carbon pool by folate	A09100 Metabolism	9	889	22	7861	0.000367921	3.61739	[103389466, 103378675, 103390162, 103386628, 103386407, 103381100, 103389813, 103382426, 103397081]	0.00945772
00983 Drug metabolism - other enzymes	A09100 Metabolism	18	889	69	7861	0.00048646	2.30674	[103376665, 103378457, 103382659, 112486242, 103393462, 103392489, 103397605, 103378834, 103397603, 103395426, 103398823, 103387412, 103385003, 103383010, 103384349, 103382210, 103387677, 103381368]	0.0118102
05204 Chemical carcinogenesis - DNA adducts	A09160 Human Diseases	12	889	37	7861	0.000510499	2.86784	[103387412, 103380678, 112486242, 103383010, 103387805, 103382210, 103397605, 103387006, 103387677, 103397603, 103398823, 112488507]	0.0117415
B 09108 Metabolism of cofactors and vitamins	A09100 Metabolism	47	889	257	7861	0.000523102	1.61711	[103377435, 112486242, 103377813, 103397649, 103397605, 103392752, 103397603, 103377359, 103392506, 103389466, 103384772, 103393418, 103389784, 103387805, 103381220, 103386859, 103381022, 103382210, 103381100, 103387006, 103380212, 103397081, 103376896, 103377642, 103377367, 103381669, 103378675, 103386817, 103397631, 103390162, 103389053, 103390682, 103396401, 103396746, 103376898, 103396624, 10…	0.0114298
03051 Proteasome complex	A09180 Brite Hierarchies	18	889	70	7861	0.000587092	2.27379	[103381846, 103378677, 103380733, 103377814, 103396604, 103393756, 103393458, 103378866, 103393427, 103386202, 103393837, 103393839, 103393828, 103380141, 103384107, 103389903, 103388779, 103384356]	0.0122171
04145 Phagosome	A09140 Cellular Processes	35	889	177	7861	0.00062492	1.74852	[103381239, 103396470, 103393161, 103382725, 103384726, 103398979, 103393124, 103393129, 103390015, 103392216, 103392215, 103390006, 103385187, 103385300, 103389662, 103393838, 103377071, 103383921, 103379009, 103383945, 103397851, 103388185, 103389690, 103398887, 103390400, 103391677, 103395607, 103379180, 103393868, 103388961, 103388186, 103377240, 103383214, 103385218, 103378070]	0.0124132
B 09143 Cell growth and death	A09140 Cellular Processes	119	889	801	7861	0.000729877	1.31368	[103382902, 103398650, 103391581, 103395269, 103397602, 103386391, 103378649, 103393523, 103388290, 103391216, 103385187, 103389268, 103396903, 103386039, 103383721, 103385986, 103396064, 103396068, 103381529, 103382739, 103376758, 103392544, 103390756, 103385172, 103380040, 103385218, 103382222, 103382745, 103388845, 103380823, 103397780, 103381239, 112486249, 103395882, 103381518, 103396298, 10…	0.0138677
00040 Pentose and glucuronate interconversions	A09100 Metabolism	12	889	39	7861	0.000870479	2.72078	[103388633, 112486242, 103381680, 103398807, 103377793, 103391958, 103383895, 103382210, 103378759, 103397605, 103383677, 103397603]	0.01585
B 09124 Replication and repair	A09120 Genetic Information Processing	35	889	182	7861	0.00105527	1.70048	[112486249, 103396298, 103397789, 103396258, 103392059, 103397307, 103395227, 103393735, 103390724, 103376939, 103392828, 103390827, 103382139, 103383987, 103382599, 103385227, 103378238, 103380636, 103399830, 103388160, 103398507, 103376976, 103396723, 103393328, 103390614, 103392978, 103387730, 103380184, 103387890, 103383450, 103379781, 103386846, 103386922, 103385416, 103387435]	0.018446
00982 Drug metabolism - cytochrome P450	A09100 Metabolism	12	889	40	7861	0.00111777	2.65276	[103387412, 103397915, 103391527, 112486242, 103383010, 103381022, 103382210, 103376669, 103397605, 103387677, 103397603, 103398823]	0.0187872
03110 Chaperones and folding catalysts	A09180 Brite Hierarchies	23	889	105	7861	0.00126668	1.93693	[103380823, 103396470, 103393161, 103376892, 103381937, 103395048, 103390212, 103395219, 103392433, 103390685, 103376965, 103393458, 103391831, 103391646, 103385155, 103389016, 103391659, 103390505, 103380288, 103382353, 103385759, 103388327, 103380941]	0.0205015
00051 Fructose and mannose metabolism	A09100 Metabolism	13	889	47	7861	0.00161899	2.4458	[103386160, 103395125, 103378759, 103396649, 103397803, 103390983, 103385177, 103388633, 103393319, 103379131, 103379132, 103384318, 103386665]	0.0252679
04066 HIF-1 signaling pathway	A09130 Environmental Information Processing	29	889	147	7861	0.00183667	1.74444	[103382902, 103395882, 103398650, 103395466, 103395125, 103393940, 103399889, 103386672, 103388751, 103387320, 103379131, 103386593, 103379132, 103385566, 103387941, 103393170, 103394045, 103396068, 103393774, 103389690, 103396649, 103379348, 103390983, 103393328, 103376909, 103385052, 103390839, 103380384, 103383975]	0.0276768
05150 Staphylococcus aureus infection	A09160 Human Diseases	9	889	27	7861	0.00205727	2.94751	[103390006, 103378534, 103388961, 103397961, 103388186, 103398979, 103388185, 103383921, 103390015]	0.0299676
05322 Systemic lupus erythematosus	A09160 Human Diseases	14	889	54	7861	0.00213887	2.29251	[103397685, 103397872, 103398979, 103388185, 103379246, 103389280, 103389391, 103390015, 103390006, 103395309, 103388961, 103385172, 103388186, 103383921]	0.0301512
B 09103 Lipid metabolism	A09100 Metabolism	72	889	460	7861	0.00224638	1.38405	[103396194, 103384605, 103395461, 103395269, 103390453, 103397605, 103390730, 103379612, 103397603, 103398807, 103387805, 103381022, 103387006, 103378655, 103398367, 103377642, 103398401, 103388281, 103395378, 103395417, 103390367, 103378976, 103384363, 103392979, 103397904, 103388561, 103386021, 103386746, 103385418, 103385737, 103382303, 103385919, 103379758, 112486643, 103379957, 112486242, 10…	0.0306771
05020 Prion disease	A09160 Human Diseases	60	889	372	7861	0.00256136	1.42621	[103380409, 103384726, 103397685, 103393044, 103391581, 103386391, 103393523, 103390212, 103391862, 103378844, 103385187, 103395935, 103385300, 103393839, 103389903, 103388419, 103388779, 103377071, 103383945, 103397875, 103389690, 103398887, 103393756, 103395607, 103379180, 103393868, 103393427, 103399928, 103393828, 103385218, 103395882, 103377814, 103389280, 103395725, 103396537, 103392216, 10…	0.0339186
05169 Epstein-Barr virus infection	A09160 Human Diseases	42	889	241	7861	0.00265357	1.54102	[103382902, 103396470, 103393161, 103380888, 103380409, 103395882, 103391581, 103398979, 103377814, 103378649, 103393523, 103390015, 103388290, 103378866, 103379657, 103390006, 103389325, 107988050, 103388039, 103380393, 103393838, 103382994, 103386039, 103387743, 103393170, 103396087, 103378677, 103388185, 103392544, 103389192, 103393756, 103393427, 103386202, 103388961, 103380141, 103388186, 10…	0.0341061
00030 Pentose phosphate pathway	A09100 Metabolism	11	889	39	7861	0.00307357	2.49404	[103385034, 103385409, 103398639, 103392850, 103395125, 103383724, 103396649, 103384521, 103397803, 103384588, 103390983]	0.0383758
01007 Amino acid related enzymes	A09180 Brite Hierarchies	16	889	68	7861	0.00314182	2.08059	[103396373, 103377215, 103399902, 103386390, 103394851, 103397920, 103393512, 103376812, 103377835, 103391995, 103377216, 103386365, 103387983, 103397909, 103380342, 103386369]	0.0381382
00980 Metabolism of xenobiotics by cytochrome P450	A09100 Metabolism	12	889	45	7861	0.00338168	2.35801	[103387412, 103380678, 112486242, 103383010, 103387805, 103381022, 103382210, 103397605, 103387677, 103397603, 103398823, 112488507]	0.0399403
04115 p53 signaling pathway	A09140 Cellular Processes	20	889	95	7861	0.00415926	1.86158	[103396087, 103381239, 103379529, 103395155, 103391581, 103392544, 103393523, 103379018, 103379238, 103379657, 103391216, 103388039, 103389268, 103386961, 103387686, 103389033, 103386039, 103385566, 103387743, 103381368]	0.0478315
00970 Aminoacyl-tRNA biosynthesis	A09120 Genetic Information Processing	12	889	47	7861	0.00497099	2.25766	[103383618, 103377215, 103386365, 103387983, 103378189, 103386390, 103394851, 103380342, 103397920, 103377835, 103391995, 103377216]	0.0557006
04659 Th17 cell differentiation	A09150 Organismal Systems	24	889	123	7861	0.00505388	1.72537	[103393170, 103382505, 103380888, 103380409, 103398979, 103388185, 103397875, 103395725, 103398546, 103399889, 103397978, 103390015, 103390006, 103389488, 103376909, 103388961, 103379360, 103388186, 103398819, 103388716, 103386737, 103382963, 103382962, 103381225]	0.0552137
00330 Arginine and proline metabolism	A09100 Metabolism	14	889	59	7861	0.00513098	2.09823	[103377642, 103398401, 103378168, 103397851, 103397332, 103390131, 103395941, 103384353, 103387246, 103391527, 103388016, 103379055, 103384438, 103382920]	0.0546888
04640 Hematopoietic cell lineage	A09150 Organismal Systems	17	889	78	7861	0.00549786	1.92722	[103377367, 103382725, 103387817, 103398979, 103388185, 103397875, 103393124, 103390387, 103395736, 103398546, 103390015, 103390006, 103391009, 103388961, 103388186, 103390617, 103388308]	0.0572039
02000 Transporters	A09180 Brite Hierarchies	32	889	181	7861	0.00653289	1.56332	[103382427, 103394990, 103393022, 103393523, 103389061, 103394897, 103392406, 103391835, 103384057, 103383485, 103393838, 103379054, 103387144, 103387122, 103386593, 103387645, 103389889, 103398783, 103379904, 103394265, 103379807, 103393950, 103378614, 103398823, 103390832, 103384100, 103387412, 103383010, 103381431, 103387677, 103389319, 103380466]	0.0663924
03018 RNA degradation	A09120 Genetic Information Processing	20	889	99	7861	0.00674248	1.78637	[103399951, 103383935, 103393774, 103394833, 103396649, 103393324, 103393874, 103379512, 103379997, 103378305, 103394678, 103382271, 103392954, 103391646, 103387054, 103390505, 103385052, 103384250, 103386903, 103388524]	0.0669651
04216 Ferroptosis	A09140 Cellular Processes	13	889	55	7861	0.00712081	2.09005	[103396068, 103397602, 103378707, 103396401, 103377826, 103376758, 103389690, 103392406, 103388016, 103381431, 103383665, 103384568, 103381510]	0.069151
04147 Exosome	A09180 Brite Hierarchies	115	889	822	7861	0.00713269	1.23709	[103393124, 103378924, 103396759, 103395823, 103390015, 103390006, 103385187, 107988050, 103389662, 103383562, 103398807, 103382994, 103387768, 103383945, 103396068, 103381529, 103395017, 103398887, 103393877, 103376755, 103392812, 103393868, 103388961, 103385172, 103385052, 103388046, 103385218, 103389813, 103385214, 103380823, 103383539, 103382725, 103378982, 103393063, 103395125, 103377813, 10…	0.0677606
00536 Glycosaminoglycan binding proteins	A09180 Brite Hierarchies	33	889	193	7861	0.00962451	1.51193	[103380823, 103396054, 103381239, 103393040, 103381999, 103394990, 103397961, 103385817, 103390393, 103386192, 103390410, 103394897, 103388751, 103389364, 103389109, 103385566, 103382777, 103383721, 103377367, 103393198, 103391274, 103392484, 103397875, 103398805, 103391411, 103390897, 103388223, 103386168, 103393806, 103390839, 103382784, 103389837, 103378071]	0.0894875
B 09182 Protein families: genetic information processing	A09180 Brite Hierarchies	389	889	3154	7861	0.0106012	1.0906	[103395666, 103397962, 103393124, 103394217, 103396759, 103397606, 103393129, 103395426, 103382356, 103386836, 103382353, 103382599, 103385986, 103385848, 103385607, 103379180, 103376909, 103380163, 103380040, 103386824, 103385613, 103380288, 103380286, 103381239, 103395882, 103378189, 103393462, 103395522, 103394678, 103380393, 103381124, 103382573, 103381368, 103394543, 103392484, 103389192, 10…	0.0965147
00830 Retinol metabolism	A09100 Metabolism	14	889	64	7861	0.0108359	1.9343	[103381669, 112486242, 103397605, 103392752, 103376898, 103396624, 103397603, 103377359, 103392506, 103389784, 103388561, 103381022, 103382210, 103387006]	0.0966386
04068 FoxO signaling pathway	A09130 Environmental Information Processing	34	889	202	7861	0.0109797	1.48834	[103377512, 103382902, 103377511, 103380409, 103395882, 103379059, 103379953, 103379018, 103379657, 103389268, 103387686, 103386374, 103384515, 103388716, 103386039, 103387645, 103393170, 103396087, 103381845, 103377189, 103393497, 103376936, 103390387, 103392544, 103389192, 103395409, 103386782, 103393509, 103383451, 103389033, 103388607, 103382963, 103385952, 103382962]	0.0959623
05310 Asthma	A09160 Human Diseases	6	889	18	7861	0.0115239	2.94751	[103390006, 103388961, 103388186, 103398979, 103388185, 103390015]	0.0987443
05166 Human T-cell leukemia virus 1 infection	A09160 Human Diseases	43	889	271	7861	0.0129558	1.40306	[103396470, 103393161, 103395882, 103381958, 103395583, 103398979, 107989646, 103378649, 103393523, 103391862, 103395725, 103379018, 103390015, 103388290, 103379657, 103394359, 103390006, 107988050, 103395935, 103388039, 103387686, 103386593, 103382994, 103388419, 103388716, 103386737, 103386039, 103385986, 103396064, 103395155, 103391373, 103389571, 103388185, 103394861, 103392544, 103388961, 10…	0.106824
05140 Leishmaniasis	A09160 Human Diseases	17	889	85	7861	0.0131713	1.7685	[103380409, 103398979, 103388185, 103397875, 103389690, 103390015, 103390006, 103395607, 103379180, 103388961, 103388186, 103398819, 103383214, 103377071, 103383921, 103382963, 103382962]	0.10659
04610 Complement and coagulation cascades	A09150 Organismal Systems	9	889	35	7861	0.0135608	2.27379	[103390787, 103397685, 103389837, 103389280, 103378935, 103385566, 103383921, 103378071, 107990265]	0.107747
00020 Citrate cycle (TCA cycle)	A09100 Metabolism	10	889	41	7861	0.0138655	2.15671	[103386782, 103386672, 103391505, 103397981, 103388781, 103376936, 103378915, 103395466, 103393105, 103381466]	0.1082
05230 Central carbon metabolism in cancer	A09160 Human Diseases	20	889	106	7861	0.0143099	1.6684	[103378982, 103395882, 103385409, 103398805, 103395466, 103396649, 103386672, 103387686, 103376909, 103387460, 103380163, 103379131, 103387331, 103386593, 103389364, 103388276, 103379132, 103380384, 103384588, 103383204]	0.10971
03320 PPAR signaling pathway	A09150 Organismal Systems	17	889	86	7861	0.0147452	1.74794	[103382725, 103397661, 103376936, 103377826, 103396539, 103395834, 103389061, novel.669, 103395967, 103397978, 103386782, 103389488, 103379054, 103383665, 103378271, 103388931, 103380466]	0.111097
00620 Pyruvate metabolism	A09100 Metabolism	14	889	67	7861	0.0161144	1.84769	[103377642, 103398401, 103378982, 103396535, 103376936, 103395466, 103397308, 103386782, 103386672, 103398807, 103388276, 103380384, 103381022, 103384542]	0.119356
05321 Inflammatory bowel disease	A09160 Human Diseases	13	889	62	7861	0.0194484	1.85408	[103393170, 103398497, 103382505, 103398979, 103388185, 103397875, 103398546, 103390015, 103390006, 103388961, 103388186, 103398819, 103381117]	0.14165
00240 Pyrimidine metabolism	A09100 Metabolism	13	889	62	7861	0.0194484	1.85408	[103378457, 103383879, 103393462, 103392489, 103378834, 103378712, 103395426, 103387882, 103384349, 103381220, 103380561, 103381368, 103389988]	0.14165
00053 Ascorbate and aldarate metabolism	A09100 Metabolism	9	889	37	7861	0.0194663	2.15088	[103377642, 103398401, 112486242, 103398807, 103377793, 103382210, 103397605, 103383677, 103397603]	0.137206
00590 Arachidonic acid metabolism	A09100 Metabolism	11	889	50	7861	0.0216535	1.94535	[103392636, 103385919, 103384363, 103376894, 103397904, 103395269, 103387805, 103385418, 103385737, 103390453, 103387578]	0.150199
03430 Mismatch repair	A09120 Genetic Information Processing	7	889	26	7861	0.0220883	2.38068	[103378238, 103392978, 103387730, 103387890, 103397789, 103395227, 103382599]	0.150821
05014 Amyotrophic lateral sclerosis	A09160 Human Diseases	62	889	428	7861	0.0225075	1.28093	[103380409, 103384726, 103393044, 103391581, 103384291, 103386391, 103393523, 103390212, 103378844, 103385187, 103385300, 103393839, 103383885, 103389903, 103388779, 103383945, 103390160, 103393950, 103398887, 103393756, 103393868, 103393427, 103391526, 103397904, 103393828, 103385218, 103382222, 103385919, 103395522, 103379553, 103377814, 103395725, 103396537, 103379953, 103392216, 103378866, 10…	0.15132
05332 Graft-versus-host disease	A09160 Human Diseases	8	889	32	7861	0.0230012	2.21063	[103390006, 103388961, 103399906, 103388186, 103398979, 103388185, 103397875, 103390015]	0.152296
03019 Messenger RNA biogenesis	A09180 Brite Hierarchies	52	889	351	7861	0.0238394	1.31	[103384726, 103398650, 103384291, 103393324, 103393326, 103382271, 103385187, 103385300, 103387320, 103384250, 103378285, 103383885, 103391092, 103390160, 103395696, 103393874, 103379348, 103391646, 103391526, 103385052, 103382147, 103385218, 103380483, 103386903, 103386225, 103388524, 103384709, 103383935, 103382608, 103391087, 103379553, 103394833, 103379512, 103379997, 103392216, 103378305, 10…	0.15549
04976 Bile secretion	A09150 Organismal Systems	16	889	85	7861	0.0271901	1.66447	[103380678, 112486242, 103396539, 103397605, 103393877, 103397603, 103389488, 103391835, 103383485, 103389662, 103387144, 103387122, 103386593, 103377360, 103382210, 103389889]	0.174736
00450 Selenocompound metabolism	A09100 Metabolism	5	889	16	7861	0.0275537	2.76329	[103386390, 103399193, 103398073, 103386336, 103380126]	0.174507
B 09176 Drug resistance: antineoplastic	A09160 Human Diseases	42	889	277	7861	0.0281776	1.34074	[103377435, 103382902, 103393040, 103380409, 103395882, 103398650, 103391581, 103378948, 103378649, 103393523, 103397649, 103378988, 103399889, 103388290, 103388751, 103389466, 103387686, 103391835, 103383485, 103387320, 103387743, 103382777, 103389889, 103383204, 103393170, 103378675, 103391373, 103397875, 103379348, 103398823, 103387412, 103398819, 103382361, 103383010, 103390839, 103386922, 10…	0.175909
05417 Lipid and atherosclerosis	A09160 Human Diseases	41	889	270	7861	0.0292142	1.34275	[103377512, 103377511, 103382725, 103380409, 103397961, 103395882, 103391581, 103386391, 103393523, 103390212, 103395725, 103399889, 103389488, 103380393, 103386737, 103377071, 103387743, 103383721, 103393170, 103397875, 103389492, 103389690, 103395219, 103397978, 103393458, 103395607, 103379180, 103393889, 103390832, 103391646, 103379360, 103398819, 103383214, 103380288, 103381058, 103382222, 10…	0.179812
01002 Peptidases and inhibitors	A09180 Brite Hierarchies	34	889	218	7861	0.0315245	1.37911	[103377435, 103380823, 103393044, 103387481, 103390453, 103397649, 103378988, 103393837, 103393839, 103387045, 103389903, 103388779, 103385566, 103383921, 103384356, 103385986, 103378677, 103380733, 103397790, 103380678, 103376892, 103398242, 103391373, 103379443, 103385071, 103396588, 103394503, 103396604, 103388226, 103399906, 103393828, 103382361, 103389837, 103385797]	0.191336
04931 Insulin resistance	A09160 Human Diseases	25	889	151	7861	0.0318128	1.46399	[103382725, 103395882, 103397344, 103389061, 103397308, 103395935, 103387686, 103379054, 103387045, 103386593, 103388419, 103393170, 103381769, 103381845, 103398242, 103387171, 103376936, 103395409, 103386782, 103399928, 103382264, 103392817, 103379121, 103385952, 103380466]	0.190441
B 09174 Infectious disease: parasitic	A09160 Human Diseases	48	889	328	7861	0.035247	1.29403	[103381239, 103396470, 103393161, 103382725, 103380409, 103397961, 103395882, 103391581, 103386192, 103398979, 103395823, 103390015, 103390006, 103388716, 103377071, 103385566, 103383921, 103387743, 103382777, 103381500, 103383721, 103384699, 103393170, 103393198, 103391373, 103392484, 103379541, 103388185, 103397875, 103389690, 103390421, 103378439, 103393458, 103395607, 103379180, 103386004, 10…	0.208148
00591 Linoleic acid metabolism	A09100 Metabolism	5	889	17	7861	0.0355017	2.60074	[103392636, 103384363, 103395269, 103387006, 103387578]	0.206857
04212 Longevity regulating pathway - worm	A09150 Organismal Systems	16	889	88	7861	0.0363741	1.60773	[103380409, 103379953, 103377546, 103398823, 103396723, 103395409, 103391646, 103387412, 103387686, 103376909, 103390505, 103383010, 103382222, 103387677, 103382963, 103382962]	0.209151
04940 Type I diabetes mellitus	A09160 Human Diseases	9	889	41	7861	0.0364729	1.94104	[103390006, 103391646, 103388961, 103399906, 103388186, 103398979, 103388185, 103397875, 103390015]	0.206995
01523 Antifolate resistance	A09160 Human Diseases	9	889	41	7861	0.0364729	1.94104	[103377435, 103389466, 103391835, 103378675, 103383485, 103397875, 103386407, 103397649, 103389889]	0.206995
00565 Ether lipid metabolism	A09100 Metabolism	11	889	54	7861	0.0366639	1.80125	[103392636, 103384363, 103392979, 103396194, 103384605, 103393220, 103395269, 103387578, 103391874, 103378987, 103378976]	0.202812
03040 Spliceosome	A09120 Genetic Information Processing	24	889	146	7861	0.0375976	1.45356	[103384709, 103378446, 103384908, 103399951, 103382608, 103391087, 103389252, 103384291, 103392200, 103393874, 103393137, 103389391, 103398745, 103379502, 103393458, 103394678, 103382150, 103390974, 103382054, 103382356, 103386836, 103382353, 103385759, 103384740]	0.205377
05012 Parkinson disease	A09160 Human Diseases	48	889	332	7861	0.0423471	1.27844	[103384726, 103393044, 103397442, 103391581, 103386391, 103377814, 103393523, 103390212, 103396537, 103399889, 103392216, 103378866, 103377898, 103378844, 103392215, 103385187, 103385300, 103393839, 103389903, 103388779, 103387743, 103384356, 103379009, 103378677, 103378038, 103380733, 103383945, 103376892, 103394861, 103396604, 103398887, 103393756, 103391677, 103393868, 103393427, 103395509, 10…	0.228465
00120 Primary bile acid biosynthesis	A09100 Metabolism	5	889	18	7861	0.0447239	2.45626	[103380705, 103396539, 103395834, novel.669, 103382303]	0.238346
01004 Lipid biosynthesis proteins	A09180 Brite Hierarchies	17	889	98	7861	0.0470314	1.53391	[103384605, 103390391, 103396232, 103396535, 103397744, 103377826, 103389061, 103378987, 103397929, 103387773, 103393619, 103382692, 103379054, 103384470, 103383665, 103384542, 103380466]	0.247623
B 09163 Immune disease	A09160 Human Diseases	31	889	203	7861	0.0494475	1.35034	[103398497, 103382505, 103397685, 103387817, 103398979, 103389280, 103390015, 103390006, 103388751, 103393838, 103383921, 103383721, 103393170, 103394045, 103397872, 103388185, 103397875, 103379246, 103390387, 103398546, 103389391, 103395309, 103388961, 103385179, 103399906, 103385172, 103388186, 103398819, 103390839, 103377240, 103381117]	0.257245

## Sheet: RvsS
Term Name	MainClass	GeneHitsInSelectedSet	AllGenesInSelectedSet	GeneHitsInBackground	AllGenesInBackground	p-value	enrichFactor	GeneListInSelectedSets	corrected p-value(BH method)
A09100 Metabolism	A09100 Metabolism	266	709	2089	7861	1.38427e-11	1.41181	[103377795, 103377793, 103380968, 103380727, 103386390, 103397602, 103376904, 103379971, 103397605, 103395549, 103397604, 103379612, 103397603, 103384772, 103387241, 103389784, 103383680, 103379055, 103381022, 103387805, 103385983, 103387006, 103378655, 103386817, 103394320, 103398242, 103377560, 103393475, 103379188, 103391176, 103395417, 103396746, 103396624, 103384088, 103389530, 103388561, 10…	5.95236e-09
03110 Chaperones and folding catalysts	A09180 Brite Hierarchies	28	709	105	7861	9.72149e-08	2.95665	[103380823, 103396470, 103393161, 103376680, 103381937, 103395048, 103392992, 103390212, 103376965, 103386552, 103388512, 103391659, 103390505, 103395180, 103376892, 103397597, 103394262, 103391196, 103391551, 103395219, 103390685, 103391831, 103391646, 103385155, 103389016, 103380288, 103388327, 103380941]	2.09012e-05
B 09101 Carbohydrate metabolism	A09100 Metabolism	75	709	465	7861	2.85141e-07	1.7883	[103377793, 103399067, 103380968, 103376904, 103376749, 103379971, 103395466, 103397803, 103397605, 103397604, 103397603, 103391931, 103386672, 103379131, 103379132, 103381022, 103383724, 103381466, 103384456, 103384699, 103398401, 103399890, 103385409, 103394320, 103398242, 103385928, 103393475, 103391176, 103379343, 103389178, 103389530, 103381058, 103389738, 103384125, 103384521, 103383677, 10…	4.08702e-05
B 09108 Metabolism of cofactors and vitamins	A09100 Metabolism	47	709	257	7861	1.66734e-06	2.02767	[103399863, 103377795, 103384826, 103395105, 103397649, 103397605, 103395549, 103392752, 103376865, 103397604, 103397603, 103377359, 103393339, 103393418, 103384772, 103376919, 103389784, 103381022, 103387805, 103381220, 103381100, 103381166, 103385983, 103387006, 103380212, 103397081, 103395171, 103381669, 103399853, 103378675, 103386817, 103396465, 103390162, 103389053, 103396401, 103392321, 10…	0.000179239
00030 Pentose phosphate pathway	A09100 Metabolism	14	709	39	7861	3.68776e-06	3.98011	[103385409, 112487575, 103379343, 103398639, 103395125, 103392057, 103396649, 103397803, 103385034, 103389530, 103383724, 103384521, 103384588, 103384456]	0.000317147
05204 Chemical carcinogenesis - DNA adducts	A09160 Human Diseases	13	709	37	7861	1.08029e-05	3.89559	[103395284, 103380678, 103392321, 103397605, 103397604, 103397977, 103397603, 103387412, 103383010, 103384273, 103387805, 103387677, 103387006]	0.000774208
04612 Antigen processing and presentation	A09150 Organismal Systems	17	709	60	7861	1.35495e-05	3.14144	[103380823, 103381846, 103396470, 103393161, 103394262, 103391196, 103398980, 103376680, 103398979, 103391000, 103388185, 103390212, 103395219, 103390006, 103388961, 103393838, 103386426]	0.000832328
04640 Hematopoietic cell lineage	A09150 Organismal Systems	19	709	78	7861	4.49207e-05	2.70079	[103396086, 103396196, 103387817, 103398980, 103398979, 103388185, 103397875, 103393124, 103390387, 103395736, 103398546, 103390006, 103391009, 103388961, 103385531, 103390617, 103388309, 103388308, 103386426]	0.00241449
04060 Cytokine-cytokine receptor interaction	A09130 Environmental Information Processing	41	709	241	7861	4.5891e-05	1.88625	[103377511, 103398158, 103382505, 103395881, 103387817, 103392395, 103396478, 103398930, 103376944, 103396418, 103392313, 103390652, 103376789, 103392653, 103395546, 103377337, 103386552, 103383721, 103389823, 103396086, 103378831, 103379506, 103381729, 103384738, 103393890, 107989358, 103395974, novel.610, 103397875, 103397479, 103379786, 103390387, 103391158, 103378439, 103395736, 103392444, 10…	0.00219257
05230 Central carbon metabolism in cancer	A09160 Human Diseases	23	709	106	7861	5.36307e-05	2.40577	[103396351, 103381605, 103380238, 103395882, 103385409, 103395466, 103379587, 103392057, 103396649, 103392402, 103386672, 103397828, 103379470, 103383177, 103387460, 103387331, 103379131, 103386593, 103379132, 103381530, 103380384, 103384588, 103383204]	0.00230612
A09150 Organismal Systems	A09150 Organismal Systems	304	709	2838	7861	5.68985e-05	1.18766	[103398497, 103396196, 103397961, 103380968, 103393124, 103398930, 103390652, 103397605, 103379853, 103397604, 103379612, 103395546, 103397603, 103389662, 103392947, 103387122, 112487390, 103389426, 103384897, 103385607, 103396068, 103379188, 103396627, 103395417, 103389092, 103392812, 103379180, 103380280, 103397828, 103379064, 103389770, 103392817, 103388561, 103380288, 103382222, 103386704, 10…	0.00222422
00480 Glutathione metabolism	A09100 Metabolism	17	709	69	7861	9.62506e-05	2.73169	[103385919, 103385409, 103380979, 103397602, 103376758, 103384088, 103385034, 103387412, 103397904, 103383010, 103384273, 103390607, 103384568, 103384438, 103387677, 103384588, 103381543]	0.00344898
00982 Drug metabolism - cytochrome P450	A09100 Metabolism	12	709	40	7861	0.000137749	3.32623	[103387412, 103397915, 103391527, 103383010, 103384273, 103381022, 103392321, 103387677, 103397605, 103397604, 103397977, 103397603]	0.00455633
04145 Phagosome	A09140 Cellular Processes	31	709	177	7861	0.000224377	1.94187	[103396196, 103396470, 103393161, 103381239, 112488025, 103376680, 103398979, 103393124, 103390970, 103392216, 103392215, 103390006, 103388114, 103389662, 103393838, 103377071, 103383921, 103397851, 103394262, 103398980, 103388185, 103389690, 103392367, 103398887, 103395607, 103379180, 103388961, 103392716, 103383494, 103377240, 103378070]	0.00689158
04979 Cholesterol metabolism	A09150 Organismal Systems	14	709	55	7861	0.000272193	2.82226	[103380768, 103381406, 103397733, 103379476, 103394861, 103395967, 103390832, 103389662, 103387122, 103383992, 112487390, 103388007, 103386401, 103381510]	0.00780287
04216 Ferroptosis	A09140 Cellular Processes	14	709	55	7861	0.000272193	2.82226	[103396196, 103398235, 103396068, 103397602, 103396006, 103378707, 103396401, 103377826, 103376758, 103389690, 103397726, 103392406, 103384568, 103381510]	0.00780287
04052 Cytokines and growth factors	A09180 Brite Hierarchies	32	709	187	7861	0.000276785	1.89732	[103377511, 103393040, 103382505, 103381999, 103395881, 103387817, 103392395, 103396478, 103376944, 103390652, 103376789, 103395546, 103386552, 103389109, 103382777, 103383721, 103389823, 103396086, 103378831, 103379506, 103393890, 107989358, 103391274, 103395974, novel.610, 103397875, 103397479, 103379786, 103391158, 103390139, 103388027, 103390839]	0.00700103
00860 Porphyrin metabolism	A09100 Metabolism	12	709	43	7861	0.000293768	3.09417	[103377795, 103389053, 103395105, 103396401, 103392321, 103386369, 103397605, 103376865, 103397604, 103392985, 103397977, 103397603]	0.00701778
B 09106 Metabolism of other amino acids	A09100 Metabolism	26	709	141	7861	0.000309102	2.04449	[103385919, 103386390, 103397602, 103393524, 103397915, 103384273, 103390607, 103384438, 103398073, 103386336, 103381543, 103398401, 103385409, 103380979, 103396248, 103376758, 103392402, 103384088, 103385034, 103387412, 103397904, 103383010, 103399193, 103384568, 103387677, 103384588]	0.00699547
00670 One carbon pool by folate	A09100 Metabolism	8	709	22	7861	0.000427921	4.0318	[103393339, 103378675, 103384826, 103390162, 103386628, 103381100, 103386407, 103397081]	0.0092003
00830 Retinol metabolism	A09100 Metabolism	15	709	64	7861	0.000439613	2.59862	[103381669, 103392321, 103397605, 103392752, 103397604, 103396624, 103397977, 103397603, 103377359, 103386641, 103376919, 103389784, 103388561, 103381022, 103387006]	0.00900159
00980 Metabolism of xenobiotics by cytochrome P450	A09100 Metabolism	12	709	45	7861	0.000465576	2.95665	[103387412, 103380678, 103383010, 103384273, 103381022, 103387805, 103392321, 103387677, 103397605, 103397604, 103397977, 103397603]	0.0090999
00040 Pentose and glucuronate interconversions	A09100 Metabolism	11	709	39	7861	0.000472949	3.12723	[103388633, 103381680, 103377793, 103383895, 103392321, 103378759, 103397605, 103397604, 103383677, 103397977, 103397603]	0.00884209
B 09174 Infectious disease: parasitic	A09160 Human Diseases	48	709	328	7861	0.000476161	1.62255	[103395284, 103396470, 103393161, 103381239, 103380409, 103397961, 103395882, 103391581, 103386192, 103398979, 103395823, 103376789, 103390006, 103388114, 103382257, 103395180, 103377071, 103385566, 103383921, 103383624, 103387743, 103382777, 103381500, 103383721, 103384699, 103393170, 103398980, 103379541, 103388185, 103397875, 103379587, 103389690, 103390421, 103378439, 103395607, 103379180, 10…	0.00853122
04147 Exosome	A09180 Brite Hierarchies	101	709	822	7861	0.000544785	1.36233	[103396351, 103396196, 103380968, 103376904, 103393124, 103395823, 103396759, 103395549, 103390006, 103389662, 103388176, 103387768, 103389426, 103396068, 103390362, 103379343, 103398887, 103376755, 103392812, 103397828, 103388961, 103380823, 103383539, 103398235, 103395125, 103393105, 103398237, 103393502, 103390505, 103384470, 103381000, 103385566, 103380677, 103398980, 103377826, 103384060, 10…	0.00937029
04066 HIF-1 signaling pathway	A09130 Environmental Information Processing	26	709	147	7861	0.000603577	1.96105	[103396351, 103396196, 103395882, 103395466, 103395125, 103392057, 103399889, 103386672, 103387320, 103379131, 103386593, 103379132, 103385566, 103393170, 103381605, 103380238, 103399890, 103396068, 103393774, 103389690, 103396649, 103397828, 103383177, 103381530, 103390839, 103380384]	0.00998224
03050 Proteasome	A09120 Genetic Information Processing	13	709	55	7861	0.000958606	2.62067	[103381846, 103377814, 103378604, 103393756, 103378866, 103393837, 103386202, 103393839, 103380141, 103384107, 103389639, 103389903, 103381864]	0.0147214
00520 Amino sugar and nucleotide sugar metabolism	A09100 Metabolism	15	709	69	7861	0.00102147	2.41031	[103377793, 103399067, 103391195, 103398242, 103393475, 103376749, 103379343, 103383177, 103379131, 103379132, 103383895, 103383724, 103381831, 103384125, 103383677]	0.015146
B 09152 Endocrine system	A09150 Organismal Systems	133	709	1154	7861	0.00104857	1.27784	[103396351, 103394171, 103395269, 103393124, 103379853, 103379612, 103386672, 103395935, 103389662, 103392947, 103388299, 112487390, 103384897, 103381769, 103381406, 103390362, 103396588, 103392544, 103396627, 103379107, 103389092, 103380280, 103397828, 103393509, 103379064, 103389770, 103392817, 103381530, 103380288, 103382222, 103386704, 103380823, 103398235, 103381911, 103395882, 103380429, 10…	0.0150295
00260 Glycine, serine and threonine metabolism	A09100 Metabolism	12	709	49	7861	0.00106786	2.71529	[103393339, 103398686, 103391527, 103381768, 103389253, 103387331, 103379055, 103378131, 103395941, 103386407, 103386369, 103393524]	0.0148122
05140 Leishmaniasis	A09160 Human Diseases	17	709	85	7861	0.00130999	2.21749	[103395284, 103380409, 103398980, 103398979, 103388185, 103397875, 103389690, 103376789, 103390006, 103395607, 103379180, 103397828, 103388961, 103377071, 103383921, 103382963, 103382962]	0.017603
B 09103 Lipid metabolism	A09100 Metabolism	60	709	460	7861	0.00196521	1.44619	[103380768, 103380009, 103383517, 103379814, 103384605, 103397565, 103380968, 103380727, 103395269, 103397605, 103397604, 103379612, 103397603, 103381022, 103387805, 103398294, 103387006, 103378655, 103398401, 103395378, 103395417, 103390367, 103378976, 103397904, 103388561, 103394917, 103386746, 103382585, 103386748, 103382303, 103385919, 103395284, 103398235, 103379957, 103380705, 103395324, 10…	0.0256073
05150 Staphylococcus aureus infection	A09160 Human Diseases	8	709	27	7861	0.00197983	3.28517	[103390006, 103378534, 103388961, 103397961, 103398980, 103398979, 103388185, 103383921]	0.0250391
00051 Fructose and mannose metabolism	A09100 Metabolism	11	709	47	7861	0.00252515	2.59493	[103388633, 103383177, 103379131, 103385928, 103379132, 103386160, 103395125, 103392057, 103378759, 103396649, 103397803]	0.0310232
B 09111 Xenobiotics biodegradation and metabolism	A09100 Metabolism	17	709	91	7861	0.00282715	2.07128	[103376665, 103380678, 103393462, 103392321, 103397605, 103397604, 103397977, 103397603, 103387412, 103397915, 103385003, 103391527, 103383010, 103384273, 103381022, 103387805, 103387677]	0.0337687
00020 Citrate cycle (TCA cycle)	A09100 Metabolism	10	709	41	7861	0.00283507	2.70426	[103386672, 103391505, 103397981, 103388781, 103382167, 103378915, 103379971, 103395466, 103393105, 103381466]	0.0329481
05321 Inflammatory bowel disease	A09160 Human Diseases	13	709	62	7861	0.00304809	2.32479	[103398497, 103393170, 103382505, 103381729, 103398980, 103398979, 103388185, 103397875, 103376789, 103398546, 103390006, 103388961, 103381117]	0.0344915
B 09151 Immune system	A09150 Organismal Systems	127	709	1128	7861	0.00331148	1.24832	[103398497, 103396196, 103396470, 103377158, 103382505, 103397961, 103395269, 103396114, 103393124, 103398930, 103392313, 103390652, 103395546, 103390006, 103388738, 103389426, 103383721, 103384897, 103385607, 103392812, 103379180, 103380280, 103397828, 103389016, 103388961, 103381530, 103380288, 103382222, 103388327, 103386426, 103380823, 103395882, 103376680, 103391288, 103398237, 103378108, 10…	0.0365112
05208 Chemical carcinogenesis - reactive oxygen species	A09160 Human Diseases	36	709	251	7861	0.00332843	1.59023	[103396351, 103380409, 103395882, 103379953, 103378844, 103391219, 103390748, 103384273, 103387805, 103377071, 103382777, 103384897, 103380678, 103380238, 103379188, 103394861, 103379587, 103395854, 103378976, 103395607, 103379180, 103384187, 103395509, 103387412, 103397828, 103383010, 103387892, 103388781, 103381530, 103390839, 103386847, 103387677, 103382963, 103381510, 103381313, 103382962]	0.0357806
04061 Viral protein interaction with cytokine and cytokine receptor	A09130 Environmental Information Processing	15	709	78	7861	0.00367397	2.1322	[103377511, 103379506, 103384738, 107989358, 103395974, 103398930, 103396418, 103392313, 103390652, 103378439, 103395736, 103392444, 103391009, 103388769, 103383721]	0.0385318
B 09154 Digestive system	A09150 Organismal Systems	55	709	427	7861	0.00393085	1.42813	[103380768, 103380968, 103386192, 103395105, 103397605, 103397604, 103397603, 103389467, 103389662, 103388176, 103381186, 103387122, 103388299, 103379131, 103386593, 103379132, 112487390, 103381406, 103380678, 103392061, 103396068, 103387391, 103395417, 103390832, 103394637, 103388561, 103381058, 103377360, 103383992, 103388007, 103381911, 103395882, 103399365, 103378707, 103379476, 103395967, 10…	0.0402444
00010 Glycolysis / Gluconeogenesis	A09100 Metabolism	17	709	94	7861	0.00401441	2.00518	[103398401, 103379343, 103393774, 103395466, 103395125, 103392057, 103396649, 103397803, 103386672, 103383177, 103387331, 103379131, 103379132, 103380384, 103381022, 103384542, 103383724]	0.0401441
05020 Prion disease	A09160 Human Diseases	49	709	372	7861	0.0040914	1.46044	[103380409, 103391581, 103390212, 103378604, 103378844, 103395935, 103391219, 103393839, 103381186, 103389903, 103388419, 103381864, 103377071, 103379188, 103397875, 103389690, 103398887, 103393756, 103395854, 103395607, 103379180, 103397828, 103389331, 103395882, 103377814, 103391288, 103389280, 103395725, 103392216, 103378866, 103392215, 103390748, 103387743, 103394861, 103384187, 103395509, 10…	0.0399841
00536 Glycosaminoglycan binding proteins	A09180 Brite Hierarchies	29	709	193	7861	0.00411053	1.66599	[103380823, 103396054, 103381239, 103393040, 103381999, 103397961, 103385817, 103390393, 103399365, 103386192, 103396478, 103388114, 103389109, 103385566, 103382777, 103383721, 103378831, 103392061, 103397597, 103391274, 103378839, 103397875, 103394821, 103386168, 103393806, 103390839, 103389837, 103386704, 103378071]	0.0392784
B 09105 Amino acid metabolism	A09100 Metabolism	49	709	374	7861	0.00454894	1.45263	[103378168, 103380968, 103381618, 103397602, 103395941, 103393524, 103389189, 103388298, 103379055, 103381022, 103380212, 103378655, 103395171, 103398686, 103398401, 103381768, 103385925, 103398242, 103377560, 103384088, 103391527, 103381296, 103389253, 103378131, 103384568, 103388766, 103380546, 103378543, 103393149, 103379953, 103393339, 103384353, 103391516, 103382257, 103384438, 103397851, 10…	0.0425227
05418 Fluid shear stress and atherosclerosis	A09160 Human Diseases	28	709	187	7861	0.00500119	1.66015	[103396472, 103398158, 103393040, 103380409, 103395882, 103394056, 103376680, 103393124, 103399823, 103377337, 103384273, 103377071, 103378831, 103397875, 103392367, 103379107, 103395607, 103379180, 103387412, 103383010, 103383494, 103390839, 103380288, 103382222, 103388327, 103387677, 103382963, 103382962]	0.0457556
B 09183 Protein families: signaling and cellular processes	A09180 Brite Hierarchies	265	709	2590	7861	0.00510786	1.13443	[103398497, 103396196, 103397961, 103392395, 103380968, 103376904, 103393124, 103398930, 103396759, 103390652, 103397726, 103395549, 103395546, 103389662, 103383682, 103392947, 103387122, 103396193, 103389426, 103383204, 103378534, 103379506, 103396068, 103389092, 103392812, 103397828, 103389770, 103386704, 103380823, 103396054, 103383539, 103398235, 103381239, 103381911, 103395881, 112488025, 10…	0.0457579
04659 Th17 cell differentiation	A09150 Organismal Systems	20	709	123	7861	0.00665876	1.80284	[103393170, 103382505, 103380409, 103399890, 103381729, 103398980, 103398979, 103388185, 103397875, 103391288, 103395725, 103398546, 103399889, 103395546, 103390006, 103397828, 103388961, 103381530, 103382963, 103382962]	0.058434
04370 VEGF signaling pathway	A09130 Environmental Information Processing	16	709	92	7861	0.00761146	1.92825	[103395284, 103380238, 103380409, 103399890, 103395882, 103395269, 103391288, 103393578, 103395725, 103399889, 103384187, 103397828, 103390839, 103395180, 103382963, 103382962]	0.0654586
00970 Aminoacyl-tRNA biosynthesis	A09120 Genetic Information Processing	10	709	47	7861	0.00800327	2.35903	[103377215, 103386365, 103388476, 103387983, 103378189, 103386390, 103394851, 103380342, 103397920, 103391995]	0.0674786
04976 Bile secretion	A09150 Organismal Systems	15	709	85	7861	0.00838769	1.95661	[103380678, 103387391, 103392321, 103397605, 103397604, 103397977, 103397603, 103391835, 103389662, 103388176, 103387122, 103386593, 103377360, 103383992, 103384589]	0.0680511
00061 Fatty acid biosynthesis	A09100 Metabolism	7	709	27	7861	0.00841506	2.87452	[103378655, 103398235, 103382692, 103394780, 103395324, 103396006, 103377826]	0.0670088
03051 Proteasome	A09180 Brite Hierarchies	13	709	70	7861	0.00892486	2.0591	[103381846, 103377814, 103378604, 103393756, 103378866, 103393837, 103386202, 103393839, 103380141, 103384107, 103389639, 103389903, 103381864]	0.0697762
05145 Toxoplasmosis	A09160 Human Diseases	21	709	135	7861	0.00916049	1.72471	[103393170, 103380409, 103398980, 103391581, 103398979, 103379541, 103388185, 103376789, 103378439, 103390006, 103384187, 103397828, 103388961, 103390617, 103382222, 103383992, 103383624, 103387743, 103382963, 103384699, 103382962]	0.0703395
04940 Type I diabetes mellitus	A09160 Human Diseases	9	709	41	7861	0.00944928	2.43383	[103390006, 103391646, 103388961, 103399906, 103398980, 103396248, 103398979, 103388185, 103397875]	0.071284
00052 Galactose metabolism	A09100 Metabolism	9	709	41	7861	0.00944928	2.43383	[103383177, 103379131, 103379132, 103376904, 103383895, 103392057, 103383724, 103396649, 103381831]	0.071284
04380 Osteoclast differentiation	A09150 Organismal Systems	22	709	145	7861	0.0103446	1.68223	[103381769, 103377158, 103380238, 103380409, 103395882, 103394144, 103397875, 103391288, 103393124, 103395725, 103395736, 103398866, 103395607, 103379180, 103397828, 103391009, 103392817, 103382222, 103377071, 103383624, 103382963, 103382962]	0.0753928
B 09166 Cardiovascular disease	A09160 Human Diseases	85	709	744	7861	0.0112811	1.26671	[103396472, 103377511, 103393040, 103380409, 103397961, 103394056, 103391581, 103398979, 103395466, 103393124, 103398930, 103390212, 103376789, 103379853, 103399823, 103378844, 103390006, 103386672, 103391219, 103387045, 103386593, 103390607, 103387843, 103377071, 103383721, 103399890, 103385409, 103398242, 103379188, 103397875, 103389690, 103395219, 103395854, 103379107, 103395607, 103379180, 10…	0.0808478
02000 Transporters	A09180 Brite Hierarchies	26	709	181	7861	0.0113541	1.59267	[103382427, 103397726, 103389007, 103392406, 103391835, 103379470, 103388176, 103393838, 103390748, 103387122, 103384273, 103386593, 103389925, novel.817, 103387391, 103393950, 103397419, 103378614, 103390832, 103387412, 103384100, 103383010, 103394619, 103387677, 103389319, 103380466]	0.0800374
B 09163 Immune disease	A09160 Human Diseases	28	709	203	7861	0.0149184	1.5293	[103398497, 103382505, 103387817, 103376680, 103398979, 103389280, 103390970, 103376789, 103390006, 103393838, 103383921, 103383721, 103393170, 103381729, 103398044, 103398980, 103395974, 103388185, 103397875, 103379246, 103390387, 103398546, 103388961, 103399906, 103377240, 103390839, 103381117, 103386426]	0.103467
00330 Arginine and proline metabolism	A09100 Metabolism	11	709	59	7861	0.0150801	2.06715	[103384088, 103384353, 103391527, 103398401, 103378168, 103397851, 103381296, 103379055, 103382257, 103395941, 103384438]	0.102928
00053 Ascorbate and aldarate metabolism	A09100 Metabolism	8	709	37	7861	0.0154199	2.39729	[103398401, 103377793, 103392321, 103397605, 103397604, 103383677, 103397977, 103397603]	0.103603
B 09176 Drug resistance: antineoplastic	A09160 Human Diseases	36	709	277	7861	0.0156006	1.44097	[103396351, 103393040, 103380409, 103395882, 103384826, 103391581, 103397649, 103379853, 103399889, 103393339, 103391835, 103387320, 103384273, 103387743, 103382777, 103383204, 103393170, 103381605, 103380238, 103378675, 103399890, 103387391, 103397875, 103379587, 103392048, 103384187, 103387412, 103397828, 103383010, 103390839, 103386407, 103387677, 103388227, 103382963, 103384589, 103382962]	0.103204
05169 Epstein-Barr virus infection	A09160 Human Diseases	32	709	241	7861	0.0164133	1.47219	[103396470, 103393161, 103377158, 103380409, 103395882, 103398452, 103391581, 103398979, 103377814, 103379853, 103378604, 103378866, 103390006, 103389325, 103393838, 103381864, 103387743, 103393170, 103396087, 103397674, 103398980, 103388185, 103392544, 103393756, 103388765, 103386202, 103388961, 103380141, 103384107, 103382222, 103382963, 103382962]	0.106935
00760 Nicotinate and nicotinamide metabolism	A09100 Metabolism	9	709	45	7861	0.0173044	2.21749	[103399863, 103399853, 103393418, 103384772, 103386817, 103396465, 103381220, 103385983, 103396746]	0.111058
05152 Tuberculosis	A09160 Human Diseases	26	709	188	7861	0.0179598	1.53337	[103380409, 112488025, 103391581, 103398979, 103391000, 103391288, 103390970, 103376789, 103395725, 103390006, 103390505, 103383921, 103387743, 103385607, 103394262, 103398980, 103388185, 103397875, 103378439, 103384187, 103391646, 103397828, 103388961, 103384504, 103382963, 103382962]	0.113569
05310 Asthma	A09160 Human Diseases	5	709	18	7861	0.0186785	3.07985	[103390006, 103388961, 103398980, 103398979, 103388185]	0.116402
00983 Drug metabolism - other enzymes	A09100 Metabolism	12	709	69	7861	0.0193685	1.92825	[103376665, 103387412, 103385003, 103383010, 103393462, 103384273, 103392321, 103387677, 103397605, 103397604, 103397977, 103397603]	0.118978
05332 Graft-versus-host disease	A09160 Human Diseases	7	709	32	7861	0.0215197	2.42538	[103390006, 103388961, 103399906, 103398980, 103398979, 103388185, 103397875]	0.130331
05323 Rheumatoid arthritis	A09160 Human Diseases	14	709	88	7861	0.0251359	1.76391	[103387817, 103398980, 103376680, 103395974, 103398979, 103388185, 103397875, 103390970, 103376789, 103390006, 103388961, 103377240, 103390839, 103383721]	0.150117
05223 Non-small cell lung cancer	A09160 Human Diseases	16	709	105	7861	0.0253426	1.68952	[103393170, 103396087, 103396351, 103381605, 103380238, 103399890, 103395882, 103397674, 103398452, 103379587, 103379853, 103399889, 103384187, 103397828, 103387460, 103382777]	0.149278
04613 Neutrophil extracellular trap formation	A09150 Organismal Systems	21	709	150	7861	0.0277332	1.55224	[103380238, 103380409, 103399890, 103397961, 103395882, 103379246, 103394861, 103393124, 103389690, 103399889, 103395607, 103379180, 103397828, 103390748, 103383494, 103381058, 103377071, 103383921, 103382963, 103381510, 103382962]	0.161152
01523 Antifolate resistance	A09160 Human Diseases	8	709	41	7861	0.0277711	2.1634	[103393339, 103391835, 103378675, 103384826, 103387391, 103397875, 103386407, 103397649]	0.159221
B 09109 Metabolism of terpenoids and polyketides	A09100 Metabolism	7	709	34	7861	0.0294167	2.28271	[103380968, 103390492, 103383680, 112487575, 103384521, 103377349, 103384456]	0.166436
05415 Diabetic cardiomyopathy	A09160 Human Diseases	32	709	253	7861	0.0306713	1.40236	[103380409, 103395882, 103395466, 103376789, 103378844, 103386672, 103389400, 103391219, 103390748, 103387045, 103386593, 103390607, 103377071, 103385409, 103398242, 103379188, 103394861, 103389690, 103395854, 103395607, 103379180, 103387892, 103388781, 103381058, 103386847, 103382205, 103389319, 103382963, 103384588, 103381510, 103381313, 103382962]	0.171282
04668 TNF signaling pathway	A09130 Environmental Information Processing	21	709	152	7861	0.0315467	1.53182	[103381769, 103395284, 103380238, 103380409, 103385607, 103395882, 103395974, 103397875, 103396588, 103398237, 103394766, 103395935, 103388226, 103397828, 103389016, 103389331, 103392817, 103382222, 103388419, 103382963, 103382962]	0.173912
04924 Renin secretion	A09150 Organismal Systems	16	709	108	7861	0.0320613	1.64258	[103380823, 103381911, 103380429, 103398044, 103391288, 103390421, 103395725, 103389467, 103383661, 103383352, 103387045, 103389770, 103384601, 103381058, 103384589, 103388547]	0.174511
B 09161 Cancer: overview	A09160 Human Diseases	147	709	1424	7861	0.0338476	1.14456	[103396351, 103377158, 103391581, 103395269, 103396478, 103393124, 103392313, 103397605, 103379853, 103397604, 103397603, 103386672, 103395935, 103391219, 103388176, 103383682, 103387805, 103387006, 103383721, 103383204, 103384897, 103380678, 103385607, 103397674, 103377560, 103379188, 103379587, 103392544, 103379180, 103380280, 103397828, 103389132, 103389770, 103381530, 103380288, 103382222, 10…	0.181931
B 09110 Biosynthesis of other secondary metabolites	A09100 Metabolism	5	709	21	7861	0.0354402	2.63987	[103383177, 103382692, 103379131, 103394780, 103379132]	0.188139
01524 Platinum drug resistance	A09160 Human Diseases	12	709	76	7861	0.0383847	1.75065	[103384187, 103381605, 103387412, 103397828, 103395882, 103383010, 103384273, 103391581, 103387391, 103387677, 103392048, 103387743]	0.201286
04672 Intestinal immune network for IgA production	A09150 Organismal Systems	7	709	36	7861	0.0390646	2.15589	[103390006, 103388961, 103398980, 103398979, 103388185, 103396202, 103392313]	0.202383
03016 Transfer RNA biogenesis	A09180 Brite Hierarchies	13	709	85	7861	0.040151	1.69573	[103377215, 103386390, 103394851, 103397920, 103391995, 103386365, 103382480, 103388476, 103387983, 103389067, 103380342, 103387205, 103381216]	0.205535
B 09158 Development and regeneration	A09150 Organismal Systems	46	709	398	7861	0.0458293	1.28146	[103396351, 103377730, 103377158, 103398158, 103380409, 103395882, 103391288, 103393124, 103398611, 103392313, 103395725, 103399889, 103389980, 103384075, 103377071, 103383624, 103380212, 103384897, 103381769, 103380238, 103399890, 103394144, 103377241, 103379541, 103397875, 103397335, 103379587, 103377945, 103390421, 103395736, 103398866, 103391821, 103395607, 103379180, 103393504, 103397828, 10…	0.229147
