# Supplementary material for: Interactions between the intestinal microbiome and host genes in regulating vibriosis resistance in Cynoglossus semilaevis
Source: Front Immunol. 2025 Sep 3;16:1644885. doi: 10.3389/fimmu.2025.1644885 (PMC12440730; doi:10.3389/fimmu.2025.1644885)
Supplement: Supplementary file 10 [file Table9.xlsx]

## Sheet: Sheet1
Gene	Microbe	r	p value
ACTB2	Chryseobacterium	-0.216667	0.575515
ACTB2	Delftia	-0.183333	0.63682
ACTB2	Enterococcus	-0.569043	0.109804
ACTB2	Halomonas	-0.587367	0.0963068
ACTB2	Pseudomonas	0.233333	0.545699
ACTB2	Ralstonia	-0.182574	0.63824
ACTB2	Salinivibrio	-0.416667	0.264586
ACTB2	Stenotrophomonas	-0.533333	0.139227
ACTB2	Vibrio	0.45	0.224216
ACVR2B	Chryseobacterium	0.3	0.432845
ACVR2B	Delftia	0.733333	0.0245542
ACVR2B	Enterococcus	0.343099	0.366029
ACVR2B	Halomonas	0.681005	0.0434336
ACVR2B	Pseudomonas	-0.35	0.35582
ACVR2B	Ralstonia	-0.296683	0.438198
ACVR2B	Salinivibrio	0.316667	0.406397
ACVR2B	Stenotrophomonas	0.533333	0.139227
ACVR2B	Vibrio	-0.766667	0.015944
ADCY6	Chryseobacterium	0.0833333	0.831214
ADCY6	Delftia	0.65	0.0580731
ADCY6	Enterococcus	0.418414	0.262381
ADCY6	Halomonas	0.842744	0.00433838
ADCY6	Pseudomonas	-0.266667	0.487922
ADCY6	Ralstonia	-0.479257	0.191767
ADCY6	Salinivibrio	0.683333	0.0424423
ADCY6	Stenotrophomonas	0.5	0.170471
ADCY6	Vibrio	-0.783333	0.0125199
ALDOB	Chryseobacterium	-0.283333	0.46003
ALDOB	Delftia	-0.1	0.797972
ALDOB	Enterococcus	0.351468	0.353666
ALDOB	Halomonas	0.340503	0.369907
ALDOB	Pseudomonas	0.133333	0.732368
ALDOB	Ralstonia	0.0912871	0.815318
ALDOB	Salinivibrio	0.65	0.0580731
ALDOB	Stenotrophomonas	0.6	0.0876228
ALDOB	Vibrio	-0.333333	0.380713
ALDOC	Chryseobacterium	0.4	0.286105
ALDOC	Delftia	-0.0833333	0.831214
ALDOC	Enterococcus	-0.652725	0.0566767
ALDOC	Halomonas	-0.306452	0.422517
ALDOC	Pseudomonas	0.466667	0.205386
ALDOC	Ralstonia	-0.182574	0.63824
ALDOC	Salinivibrio	-0.466667	0.205386
ALDOC	Stenotrophomonas	-0.916667	0.000506619
ALDOC	Vibrio	0.383333	0.308495
ANGPT1	Chryseobacterium	0.316667	0.406397
ANGPT1	Delftia	-0.0666667	0.86469
ANGPT1	Enterococcus	-0.836827	0.00490701
ANGPT1	Halomonas	-0.0510754	0.896176
ANGPT1	Pseudomonas	0.383333	0.308495
ANGPT1	Ralstonia	-0.456435	0.216838
ANGPT1	Salinivibrio	-0.466667	0.205386
ANGPT1	Stenotrophomonas	-0.816667	0.00722479
ANGPT1	Vibrio	0.5	0.170471
ANTXR1	Chryseobacterium	0.45	0.224216
ANTXR1	Delftia	0.6	0.0876228
ANTXR1	Enterococcus	0.217575	0.573875
ANTXR1	Halomonas	0.919357	0.000452865
ANTXR1	Pseudomonas	-0.0833333	0.831214
ANTXR1	Ralstonia	-0.593366	0.0921203
ANTXR1	Salinivibrio	0.4	0.286105
ANTXR1	Stenotrophomonas	0.183333	0.63682
ANTXR1	Vibrio	-0.7	0.0357696
ANTXR2	Chryseobacterium	0.0833333	0.831214
ANTXR2	Delftia	-0.0333333	0.932157
ANTXR2	Enterococcus	-0.753145	0.019142
ANTXR2	Halomonas	-0.425628	0.253381
ANTXR2	Pseudomonas	0.266667	0.487922
ANTXR2	Ralstonia	-0.0912871	0.815318
ANTXR2	Salinivibrio	-0.483333	0.18747
ANTXR2	Stenotrophomonas	-0.766667	0.015944
ANTXR2	Vibrio	0.533333	0.139227
ARF6	Chryseobacterium	-0.0666667	0.86469
ARF6	Delftia	-0.3	0.432845
ARF6	Enterococcus	-0.309626	0.417478
ARF6	Halomonas	-0.442653	0.232805
ARF6	Pseudomonas	0.05	0.898353
ARF6	Ralstonia	0.0456435	0.907177
ARF6	Salinivibrio	-0.383333	0.308495
ARF6	Stenotrophomonas	-0.666667	0.0498672
ARF6	Vibrio	0.583333	0.0991858
ARG1	Chryseobacterium	0.0666667	0.86469
ARG1	Delftia	0.483333	0.18747
ARG1	Enterococcus	0.635989	0.0655948
ARG1	Halomonas	0.340503	0.369907
ARG1	Pseudomonas	-0.616667	0.0769288
ARG1	Ralstonia	-0.114109	0.770047
ARG1	Salinivibrio	0.0166667	0.966055
ARG1	Stenotrophomonas	0.633333	0.0670858
ARG1	Vibrio	-0.666667	0.0498672
ARG2	Chryseobacterium	-0.6	0.0876228
ARG2	Delftia	-0.283333	0.46003
ARG2	Enterococcus	-0.117156	0.764045
ARG2	Halomonas	-0.544804	0.129322
ARG2	Pseudomonas	0.0333333	0.932157
ARG2	Ralstonia	0.296683	0.438198
ARG2	Salinivibrio	0.15	0.700094
ARG2	Stenotrophomonas	-0.05	0.898353
ARG2	Vibrio	0.4	0.286105
ATP6V1A	Chryseobacterium	0.116667	0.765008
ATP6V1A	Delftia	-0.3	0.432845
ATP6V1A	Enterococcus	-0.309626	0.417478
ATP6V1A	Halomonas	-0.425628	0.253381
ATP6V1A	Pseudomonas	0.0666667	0.86469
ATP6V1A	Ralstonia	0.0456435	0.907177
ATP6V1A	Salinivibrio	-0.516667	0.15439
ATP6V1A	Stenotrophomonas	-0.716667	0.029818
ATP6V1A	Vibrio	0.566667	0.111633
B2M	Chryseobacterium	-0.366667	0.33174
B2M	Delftia	0.266667	0.487922
B2M	Enterococcus	0.301258	0.430823
B2M	Halomonas	0.0936382	0.81063
B2M	Pseudomonas	-0.2	0.605901
B2M	Ralstonia	-0.38797	0.30218
B2M	Salinivibrio	0.333333	0.380713
B2M	Stenotrophomonas	0.683333	0.0424423
B2M	Vibrio	-0.533333	0.139227
BAD	Chryseobacterium	-0.383333	0.308495
BAD	Delftia	-0.65	0.0580731
BAD	Enterococcus	-0.284521	0.458069
BAD	Halomonas	-0.749106	0.0201737
BAD	Pseudomonas	0.1	0.797972
BAD	Ralstonia	0.479257	0.191767
BAD	Salinivibrio	-0.466667	0.205386
BAD	Stenotrophomonas	-0.416667	0.264586
BAD	Vibrio	0.8	0.00962792
BCL3	Chryseobacterium	0	1
BCL3	Delftia	-0.666667	0.0498672
BCL3	Enterococcus	-0.317994	0.404323
BCL3	Halomonas	-0.544804	0.129322
BCL3	Pseudomonas	0.216667	0.575515
BCL3	Ralstonia	0.182574	0.63824
BCL3	Salinivibrio	-0.633333	0.0670858
BCL3	Stenotrophomonas	-0.616667	0.0769288
BCL3	Vibrio	0.733333	0.0245542
BMP3	Chryseobacterium	-0.0333333	0.932157
BMP3	Delftia	0.516667	0.15439
BMP3	Enterococcus	0.19247	0.619806
BMP3	Halomonas	0.502241	0.168255
BMP3	Pseudomonas	-0.183333	0.63682
BMP3	Ralstonia	-0.38797	0.30218
BMP3	Salinivibrio	0.316667	0.406397
BMP3	Stenotrophomonas	0.666667	0.0498672
BMP3	Vibrio	-0.666667	0.0498672
BMP4	Chryseobacterium	0.133333	0.732368
BMP4	Delftia	0.45	0.224216
BMP4	Enterococcus	0.259416	0.500268
BMP4	Halomonas	0.578854	0.102443
BMP4	Pseudomonas	-0.183333	0.63682
BMP4	Ralstonia	-0.365148	0.333899
BMP4	Salinivibrio	0.316667	0.406397
BMP4	Stenotrophomonas	0.583333	0.0991858
BMP4	Vibrio	-0.616667	0.0769288
BMP6	Chryseobacterium	0.466667	0.205386
BMP6	Delftia	0.65	0.0580731
BMP6	Enterococcus	0.0669462	0.864127
BMP6	Halomonas	0.817206	0.00715465
BMP6	Pseudomonas	0.0833333	0.831214
BMP6	Ralstonia	-0.707475	0.0330131
BMP6	Salinivibrio	0.383333	0.308495
BMP6	Stenotrophomonas	0.166667	0.668231
BMP6	Vibrio	-0.766667	0.015944
BMP8A	Chryseobacterium	0	1
BMP8A	Delftia	0.383333	0.308495
BMP8A	Enterococcus	0.259416	0.500268
BMP8A	Halomonas	0.400091	0.285986
BMP8A	Pseudomonas	-0.0166667	0.966055
BMP8A	Ralstonia	-0.38797	0.30218
BMP8A	Salinivibrio	0.25	0.51649
BMP8A	Stenotrophomonas	0.7	0.0357696
BMP8A	Vibrio	-0.766667	0.015944
BMPR1B	Chryseobacterium	0.483333	0.18747
BMPR1B	Delftia	0.616667	0.0769288
BMPR1B	Enterococcus	0.0836827	0.830515
BMPR1B	Halomonas	0.876794	0.00191225
BMPR1B	Pseudomonas	0	1
BMPR1B	Ralstonia	-0.707475	0.0330131
BMPR1B	Salinivibrio	0.35	0.35582
BMPR1B	Stenotrophomonas	0.0666667	0.86469
BMPR1B	Vibrio	-0.666667	0.0498672
C3	Chryseobacterium	0.333333	0.380713
C3	Delftia	-0.15	0.700094
C3	Enterococcus	-0.401677	0.2839
C3	Halomonas	0.059588	0.878967
C3	Pseudomonas	0.2	0.605901
C3	Ralstonia	-0.342327	0.367181
C3	Salinivibrio	-0.333333	0.380713
C3	Stenotrophomonas	-0.8	0.00962792
C3	Vibrio	0.4	0.286105
CALR	Chryseobacterium	0.0666667	0.86469
CALR	Delftia	-0.516667	0.15439
CALR	Enterococcus	-0.359836	0.341509
CALR	Halomonas	-0.587367	0.0963068
CALR	Pseudomonas	0.133333	0.732368
CALR	Ralstonia	0.38797	0.30218
CALR	Salinivibrio	-0.533333	0.139227
CALR	Stenotrophomonas	-0.65	0.0580731
CALR	Vibrio	0.8	0.00962792
CCK	Chryseobacterium	0.1	0.797972
CCK	Delftia	-0.35	0.35582
CCK	Enterococcus	-0.284521	0.458069
CCK	Halomonas	-0.459679	0.213171
CCK	Pseudomonas	-0.116667	0.765008
CCK	Ralstonia	0.25104	0.514689
CCK	Salinivibrio	-0.716667	0.029818
CCK	Stenotrophomonas	-0.633333	0.0670858
CCK	Vibrio	0.7	0.0357696
CCL11	Chryseobacterium	0.116667	0.765008
CCL11	Delftia	-0.316667	0.406397
CCL11	Enterococcus	0	1
CCL11	Halomonas	-0.187276	0.629459
CCL11	Pseudomonas	-0.3	0.432845
CCL11	Ralstonia	0.273861	0.475797
CCL11	Salinivibrio	-0.65	0.0580731
CCL11	Stenotrophomonas	-0.383333	0.308495
CCL11	Vibrio	0.516667	0.15439
CCL20	Chryseobacterium	-0.0833333	0.831214
CCL20	Delftia	-0.6	0.0876228
CCL20	Enterococcus	-0.0251048	0.948884
CCL20	Halomonas	-0.527779	0.144178
CCL20	Pseudomonas	0.0833333	0.831214
CCL20	Ralstonia	0.524901	0.146784
CCL20	Salinivibrio	-0.216667	0.575515
CCL20	Stenotrophomonas	-0.433333	0.243952
CCL20	Vibrio	0.666667	0.0498672
CCNA2	Chryseobacterium	0.4	0.286105
CCNA2	Delftia	-0.283333	0.46003
CCNA2	Enterococcus	-0.0585779	0.881007
CCNA2	Halomonas	-0.374553	0.320636
CCNA2	Pseudomonas	0.0833333	0.831214
CCNA2	Ralstonia	0.159752	0.681397
CCNA2	Salinivibrio	-0.666667	0.0498672
CCNA2	Stenotrophomonas	-0.483333	0.18747
CCNA2	Vibrio	0.266667	0.487922
CCND1	Chryseobacterium	-0.116667	0.765008
CCND1	Delftia	0.683333	0.0424423
CCND1	Enterococcus	0.376572	0.317823
CCND1	Halomonas	0.587367	0.0963068
CCND1	Pseudomonas	-0.383333	0.308495
CCND1	Ralstonia	-0.38797	0.30218
CCND1	Salinivibrio	0.633333	0.0670858
CCND1	Stenotrophomonas	0.633333	0.0670858
CCND1	Vibrio	-0.716667	0.029818
CCND2	Chryseobacterium	0.116667	0.765008
CCND2	Delftia	-0.166667	0.668231
CCND2	Enterococcus	-0.393309	0.29499
CCND2	Halomonas	-0.0936382	0.81063
CCND2	Pseudomonas	0.05	0.898353
CCND2	Ralstonia	-0.136931	0.725369
CCND2	Salinivibrio	-0.233333	0.545699
CCND2	Stenotrophomonas	-0.783333	0.0125199
CCND2	Vibrio	0.583333	0.0991858
CCNE2	Chryseobacterium	0.266667	0.487922
CCNE2	Delftia	-0.1	0.797972
CCNE2	Enterococcus	-0.125524	0.747618
CCNE2	Halomonas	-0.314965	0.409063
CCNE2	Pseudomonas	0.0166667	0.966055
CCNE2	Ralstonia	-0.159752	0.681397
CCNE2	Salinivibrio	-0.566667	0.111633
CCNE2	Stenotrophomonas	-0.416667	0.264586
CCNE2	Vibrio	0.15	0.700094
CCR4	Chryseobacterium	0.333333	0.380713
CCR4	Delftia	0.333333	0.380713
CCR4	Enterococcus	0.686198	0.0412425
CCR4	Halomonas	0.732081	0.0249267
CCR4	Pseudomonas	-0.183333	0.63682
CCR4	Ralstonia	-0.136931	0.725369
CCR4	Salinivibrio	0.516667	0.15439
CCR4	Stenotrophomonas	0.516667	0.15439
CCR4	Vibrio	-0.75	0.0199421
CD22	Chryseobacterium	0.616667	0.0769288
CD22	Delftia	0.633333	0.0670858
CD22	Enterococcus	0.359836	0.341509
CD22	Halomonas	0.944895	0.000122522
CD22	Pseudomonas	-0.15	0.700094
CD22	Ralstonia	-0.296683	0.438198
CD22	Salinivibrio	0.4	0.286105
CD22	Stenotrophomonas	0.0833333	0.831214
CD22	Vibrio	-0.7	0.0357696
CD36	Chryseobacterium	-0.616667	0.0769288
CD36	Delftia	-0.3	0.432845
CD36	Enterococcus	0.384941	0.306299
CD36	Halomonas	0.161739	0.677607
CD36	Pseudomonas	-0.0166667	0.966055
CD36	Ralstonia	0.0912871	0.815318
CD36	Salinivibrio	0.533333	0.139227
CD36	Stenotrophomonas	0.7	0.0357696
CD36	Vibrio	-0.15	0.700094
CD74	Chryseobacterium	-0.05	0.898353
CD74	Delftia	0.2	0.605901
CD74	Enterococcus	0.619252	0.0753465
CD74	Halomonas	0.36604	0.33263
CD74	Pseudomonas	-0.316667	0.406397
CD74	Ralstonia	-0.159752	0.681397
CD74	Salinivibrio	0.183333	0.63682
CD74	Stenotrophomonas	0.8	0.00962792
CD74	Vibrio	-0.666667	0.0498672
CDK2	Chryseobacterium	0.416667	0.264586
CDK2	Delftia	0	1
CDK2	Enterococcus	-0.0502096	0.897928
CDK2	Halomonas	-0.289427	0.450007
CDK2	Pseudomonas	-0.2	0.605901
CDK2	Ralstonia	0.136931	0.725369
CDK2	Salinivibrio	-0.716667	0.029818
CDK2	Stenotrophomonas	-0.4	0.286105
CDK2	Vibrio	0.2	0.605901
CDKN1B	Chryseobacterium	-0.466667	0.205386
CDKN1B	Delftia	0.2	0.605901
CDKN1B	Enterococcus	0.426782	0.251957
CDKN1B	Halomonas	-0.0255377	0.948003
CDKN1B	Pseudomonas	-0.366667	0.33174
CDKN1B	Ralstonia	0.342327	0.367181
CDKN1B	Salinivibrio	0.4	0.286105
CDKN1B	Stenotrophomonas	0.833333	0.00526569
CDKN1B	Vibrio	-0.333333	0.380713
CEACAM7	Chryseobacterium	0.0333333	0.932157
CEACAM7	Delftia	0.383333	0.308495
CEACAM7	Enterococcus	0.493728	0.17676
CEACAM7	Halomonas	0.468191	0.20371
CEACAM7	Pseudomonas	-0.266667	0.487922
CEACAM7	Ralstonia	-0.38797	0.30218
CEACAM7	Salinivibrio	0.183333	0.63682
CEACAM7	Stenotrophomonas	0.716667	0.029818
CEACAM7	Vibrio	-0.783333	0.0125199
CEBPB	Chryseobacterium	-0.25	0.51649
CEBPB	Delftia	-0.166667	0.668231
CEBPB	Enterococcus	-0.67783	0.0448093
CEBPB	Halomonas	-0.570342	0.108812
CEBPB	Pseudomonas	0.1	0.797972
CEBPB	Ralstonia	0.0228218	0.953528
CEBPB	Salinivibrio	-0.45	0.224216
CEBPB	Stenotrophomonas	-0.6	0.0876228
CEBPB	Vibrio	0.683333	0.0424423
CLDN10	Chryseobacterium	0.333333	0.380713
CLDN10	Delftia	0.7	0.0357696
CLDN10	Enterococcus	0.217575	0.573875
CLDN10	Halomonas	0.621417	0.0740373
CLDN10	Pseudomonas	-0.0833333	0.831214
CLDN10	Ralstonia	-0.38797	0.30218
CLDN10	Salinivibrio	0.45	0.224216
CLDN10	Stenotrophomonas	0.466667	0.205386
CLDN10	Vibrio	-0.8	0.00962792
CLDN15	Chryseobacterium	0.0833333	0.831214
CLDN15	Delftia	0.533333	0.139227
CLDN15	Enterococcus	0.125524	0.747618
CLDN15	Halomonas	0.604392	0.084721
CLDN15	Pseudomonas	-0.0166667	0.966055
CLDN15	Ralstonia	-0.479257	0.191767
CLDN15	Salinivibrio	0.45	0.224216
CLDN15	Stenotrophomonas	0.55	0.124977
CLDN15	Vibrio	-0.7	0.0357696
CLDN19	Chryseobacterium	0.457693	0.215412
CLDN19	Delftia	0.440741	0.235069
CLDN19	Enterococcus	0.587282	0.096367
CLDN19	Halomonas	0.701305	0.0352779
CLDN19	Pseudomonas	0	1
CLDN19	Ralstonia	-0.0464238	0.905596
CLDN19	Salinivibrio	0.593306	0.092162
CLDN19	Stenotrophomonas	0.474644	0.196696
CLDN19	Vibrio	-0.847579	0.00390855
CLDN34	Chryseobacterium	-0.433333	0.243952
CLDN34	Delftia	0.0833333	0.831214
CLDN34	Enterococcus	0.543938	0.130055
CLDN34	Halomonas	0.374553	0.320636
CLDN34	Pseudomonas	-0.2	0.605901
CLDN34	Ralstonia	0.0912871	0.815318
CLDN34	Salinivibrio	0.75	0.0199421
CLDN34	Stenotrophomonas	0.833333	0.00526569
CLDN34	Vibrio	-0.433333	0.243952
COL4A5	Chryseobacterium	-0.0833333	0.831214
COL4A5	Delftia	0.133333	0.732368
COL4A5	Enterococcus	0.769881	0.0152402
COL4A5	Halomonas	0.578854	0.102443
COL4A5	Pseudomonas	-0.15	0.700094
COL4A5	Ralstonia	0.0912871	0.815318
COL4A5	Salinivibrio	0.8	0.00962792
COL4A5	Stenotrophomonas	0.683333	0.0424423
COL4A5	Vibrio	-0.633333	0.0670858
COL4A6	Chryseobacterium	-0.0666667	0.86469
COL4A6	Delftia	0.316667	0.406397
COL4A6	Enterococcus	0.72804	0.0261536
COL4A6	Halomonas	0.655468	0.0552934
COL4A6	Pseudomonas	-0.25	0.51649
COL4A6	Ralstonia	0.0684653	0.861067
COL4A6	Salinivibrio	0.8	0.00962792
COL4A6	Stenotrophomonas	0.666667	0.0498672
COL4A6	Vibrio	-0.683333	0.0424423
CRB1	Chryseobacterium	-0.133333	0.732368
CRB1	Delftia	-0.383333	0.308495
CRB1	Enterococcus	-0.794986	0.0104445
CRB1	Halomonas	-0.740593	0.0224672
CRB1	Pseudomonas	0.5	0.170471
CRB1	Ralstonia	-0.0684653	0.861067
CRB1	Salinivibrio	-0.583333	0.0991858
CRB1	Stenotrophomonas	-0.616667	0.0769288
CRB1	Vibrio	0.616667	0.0769288
CSF1R	Chryseobacterium	0.05	0.898353
CSF1R	Delftia	-0.0666667	0.86469
CSF1R	Enterococcus	0.418414	0.262381
CSF1R	Halomonas	0.246864	0.521937
CSF1R	Pseudomonas	0.116667	0.765008
CSF1R	Ralstonia	-0.136931	0.725369
CSF1R	Salinivibrio	0.15	0.700094
CSF1R	Stenotrophomonas	0.666667	0.0498672
CSF1R	Vibrio	-0.566667	0.111633
CSF1R2	Chryseobacterium	0.183333	0.63682
CSF1R2	Delftia	0.616667	0.0769288
CSF1R2	Enterococcus	0.167365	0.666905
CSF1R2	Halomonas	0.723568	0.0275569
CSF1R2	Pseudomonas	-0.0833333	0.831214
CSF1R2	Ralstonia	-0.479257	0.191767
CSF1R2	Salinivibrio	0.5	0.170471
CSF1R2	Stenotrophomonas	0.483333	0.18747
CSF1R2	Vibrio	-0.716667	0.029818
CTSB	Chryseobacterium	0.0833333	0.831214
CTSB	Delftia	0.733333	0.0245542
CTSB	Enterococcus	0.577411	0.103507
CTSB	Halomonas	0.655468	0.0552934
CTSB	Pseudomonas	-0.55	0.124977
CTSB	Ralstonia	-0.296683	0.438198
CTSB	Salinivibrio	0.483333	0.18747
CTSB	Stenotrophomonas	0.616667	0.0769288
CTSB	Vibrio	-0.8	0.00962792
CTSK	Chryseobacterium	-0.65	0.0580731
CTSK	Delftia	-0.7	0.0357696
CTSK	Enterococcus	-0.410045	0.27303
CTSK	Halomonas	-0.519266	0.151965
CTSK	Pseudomonas	0.266667	0.487922
CTSK	Ralstonia	0.136931	0.725369
CTSK	Salinivibrio	0.0166667	0.966055
CTSK	Stenotrophomonas	-0.266667	0.487922
CTSK	Vibrio	0.816667	0.00722479
CTSL	Chryseobacterium	0.383333	0.308495
CTSL	Delftia	0.25	0.51649
CTSL	Enterococcus	0.543938	0.130055
CTSL	Halomonas	0.612905	0.0792676
CTSL	Pseudomonas	0.0833333	0.831214
CTSL	Ralstonia	-0.136931	0.725369
CTSL	Salinivibrio	0.45	0.224216
CTSL	Stenotrophomonas	0.516667	0.15439
CTSL	Vibrio	-0.783333	0.0125199
CXCL14	Chryseobacterium	0.1	0.797972
CXCL14	Delftia	0.483333	0.18747
CXCL14	Enterococcus	0.301258	0.430823
CXCL14	Halomonas	0.587367	0.0963068
CXCL14	Pseudomonas	-0.233333	0.545699
CXCL14	Ralstonia	-0.479257	0.191767
CXCL14	Salinivibrio	0.283333	0.46003
CXCL14	Stenotrophomonas	0.6	0.0876228
CXCL14	Vibrio	-0.683333	0.0424423
CXCL9	Chryseobacterium	-0.0333333	0.932157
CXCL9	Delftia	0.4	0.286105
CXCL9	Enterococcus	0.594147	0.0915834
CXCL9	Halomonas	0.221327	0.567119
CXCL9	Pseudomonas	-0.55	0.124977
CXCL9	Ralstonia	-0.114109	0.770047
CXCL9	Salinivibrio	-0.0333333	0.932157
CXCL9	Stenotrophomonas	0.7	0.0357696
CXCL9	Vibrio	-0.65	0.0580731
CXCR2	Chryseobacterium	-0.233333	0.545699
CXCR2	Delftia	-0.2	0.605901
CXCR2	Enterococcus	-0.343099	0.366029
CXCR2	Halomonas	-0.383065	0.308862
CXCR2	Pseudomonas	-0.0166667	0.966055
CXCR2	Ralstonia	0.273861	0.475797
CXCR2	Salinivibrio	-0.0333333	0.932157
CXCR2	Stenotrophomonas	-0.583333	0.0991858
CXCR2	Vibrio	0.683333	0.0424423
CXCR4	Chryseobacterium	-0.433333	0.243952
CXCR4	Delftia	-0.233333	0.545699
CXCR4	Enterococcus	-0.644357	0.061033
CXCR4	Halomonas	-0.732081	0.0249267
CXCR4	Pseudomonas	0.2	0.605901
CXCR4	Ralstonia	0.0456435	0.907177
CXCR4	Salinivibrio	-0.316667	0.406397
CXCR4	Stenotrophomonas	-0.35	0.35582
CXCR4	Vibrio	0.6	0.0876228
CYBA	Chryseobacterium	0.183333	0.63682
CYBA	Delftia	-0.466667	0.205386
CYBA	Enterococcus	-0.410045	0.27303
CYBA	Halomonas	-0.280915	0.464035
CYBA	Pseudomonas	0.233333	0.545699
CYBA	Ralstonia	0.296683	0.438198
CYBA	Salinivibrio	-0.35	0.35582
CYBA	Stenotrophomonas	-0.8	0.00962792
CYBA	Vibrio	0.783333	0.0125199
CYBB	Chryseobacterium	0.466667	0.205386
CYBB	Delftia	-0.133333	0.732368
CYBB	Enterococcus	-0.460255	0.212522
CYBB	Halomonas	-0.238352	0.536838
CYBB	Pseudomonas	0.2	0.605901
CYBB	Ralstonia	0.0456435	0.907177
CYBB	Salinivibrio	-0.483333	0.18747
CYBB	Stenotrophomonas	-0.916667	0.000506619
CYBB	Vibrio	0.533333	0.139227
CYC	Chryseobacterium	-0.1	0.797972
CYC	Delftia	-0.166667	0.668231
CYC	Enterococcus	-0.493728	0.17676
CYC	Halomonas	-0.519266	0.151965
CYC	Pseudomonas	0.25	0.51649
CYC	Ralstonia	-0.182574	0.63824
CYC	Salinivibrio	-0.4	0.286105
CYC	Stenotrophomonas	-0.583333	0.0991858
CYC	Vibrio	0.383333	0.308495
DMBT1	Chryseobacterium	-0.25	0.51649
DMBT1	Delftia	-0.666667	0.0498672
DMBT1	Enterococcus	-0.644357	0.061033
DMBT1	Halomonas	-0.655468	0.0552934
DMBT1	Pseudomonas	0.333333	0.380713
DMBT1	Ralstonia	0.296683	0.438198
DMBT1	Salinivibrio	-0.483333	0.18747
DMBT1	Stenotrophomonas	-0.566667	0.111633
DMBT1	Vibrio	0.95	8.76252e-05
DNM1L	Chryseobacterium	0.216667	0.575515
DNM1L	Delftia	-0.383333	0.308495
DNM1L	Enterococcus	-0.158997	0.68284
DNM1L	Halomonas	-0.442653	0.232805
DNM1L	Pseudomonas	0.0666667	0.86469
DNM1L	Ralstonia	0.365148	0.333899
DNM1L	Salinivibrio	-0.5	0.170471
DNM1L	Stenotrophomonas	-0.7	0.0357696
DNM1L	Vibrio	0.583333	0.0991858
E2F2	Chryseobacterium	0.3	0.432845
E2F2	Delftia	-0.35	0.35582
E2F2	Enterococcus	-0.29289	0.444355
E2F2	Halomonas	-0.510754	0.15999
E2F2	Pseudomonas	0.183333	0.63682
E2F2	Ralstonia	0.159752	0.681397
E2F2	Salinivibrio	-0.633333	0.0670858
E2F2	Stenotrophomonas	-0.65	0.0580731
E2F2	Vibrio	0.5	0.170471
E2F3	Chryseobacterium	0.366667	0.33174
E2F3	Delftia	-0.266667	0.487922
E2F3	Enterococcus	-0.108788	0.780554
E2F3	Halomonas	-0.442653	0.232805
E2F3	Pseudomonas	0.0166667	0.966055
E2F3	Ralstonia	0.25104	0.514689
E2F3	Salinivibrio	-0.716667	0.029818
E2F3	Stenotrophomonas	-0.533333	0.139227
E2F3	Vibrio	0.366667	0.33174
EDA	Chryseobacterium	0.63901	0.0639241
EDA	Delftia	0.693782	0.038173
EDA	Enterococcus	0.421681	0.258284
EDA	Halomonas	0.820604	0.00672357
EDA	Pseudomonas	-0.146059	0.707689
EDA	Ralstonia	-0.45	0.224216
EDA	Salinivibrio	0.346891	0.360402
EDA	Stenotrophomonas	0.146059	0.707689
EDA	Vibrio	-0.858099	0.00307611
EDN1	Chryseobacterium	-0.266667	0.487922
EDN1	Delftia	0.516667	0.15439
EDN1	Enterococcus	0.259416	0.500268
EDN1	Halomonas	0.314965	0.409063
EDN1	Pseudomonas	-0.266667	0.487922
EDN1	Ralstonia	0.0228218	0.953528
EDN1	Salinivibrio	0.666667	0.0498672
EDN1	Stenotrophomonas	0.583333	0.0991858
EDN1	Vibrio	-0.466667	0.205386
EGFR	Chryseobacterium	-0.15	0.700094
EGFR	Delftia	-0.266667	0.487922
EGFR	Enterococcus	-0.401677	0.2839
EGFR	Halomonas	-0.442653	0.232805
EGFR	Pseudomonas	0.05	0.898353
EGFR	Ralstonia	0.365148	0.333899
EGFR	Salinivibrio	-0.2	0.605901
EGFR	Stenotrophomonas	-0.65	0.0580731
EGFR	Vibrio	0.733333	0.0245542
EIF4E	Chryseobacterium	-0.116667	0.765008
EIF4E	Delftia	-0.6	0.0876228
EIF4E	Enterococcus	-0.167365	0.666905
EIF4E	Halomonas	-0.655468	0.0552934
EIF4E	Pseudomonas	0.0833333	0.831214
EIF4E	Ralstonia	0.365148	0.333899
EIF4E	Salinivibrio	-0.616667	0.0769288
EIF4E	Stenotrophomonas	-0.5	0.170471
EIF4E	Vibrio	0.65	0.0580731
EIF4EBP2	Chryseobacterium	0.45	0.224216
EIF4EBP2	Delftia	-0.0166667	0.966055
EIF4EBP2	Enterococcus	-0.67783	0.0448093
EIF4EBP2	Halomonas	-0.26389	0.492636
EIF4EBP2	Pseudomonas	0.233333	0.545699
EIF4EBP2	Ralstonia	-0.0912871	0.815318
EIF4EBP2	Salinivibrio	-0.7	0.0357696
EIF4EBP2	Stenotrophomonas	-0.883333	0.0015905
EIF4EBP2	Vibrio	0.483333	0.18747
ENO1	Chryseobacterium	0.516667	0.15439
ENO1	Delftia	0	1
ENO1	Enterococcus	-0.53557	0.137262
ENO1	Halomonas	-0.204302	0.598006
ENO1	Pseudomonas	0.466667	0.205386
ENO1	Ralstonia	-0.0684653	0.861067
ENO1	Salinivibrio	-0.3	0.432845
ENO1	Stenotrophomonas	-0.9	0.000943062
ENO1	Vibrio	0.283333	0.46003
ENO2	Chryseobacterium	0.25	0.51649
ENO2	Delftia	0.8	0.00962792
ENO2	Enterococcus	0.343099	0.366029
ENO2	Halomonas	0.766131	0.0160634
ENO2	Pseudomonas	-0.316667	0.406397
ENO2	Ralstonia	-0.296683	0.438198
ENO2	Salinivibrio	0.516667	0.15439
ENO2	Stenotrophomonas	0.5	0.170471
ENO2	Vibrio	-0.8	0.00962792
EPAS1	Chryseobacterium	0.05	0.898353
EPAS1	Delftia	0.266667	0.487922
EPAS1	Enterococcus	0.577411	0.103507
EPAS1	Halomonas	0.442653	0.232805
EPAS1	Pseudomonas	-0.233333	0.545699
EPAS1	Ralstonia	-0.25104	0.514689
EPAS1	Salinivibrio	0.35	0.35582
EPAS1	Stenotrophomonas	0.683333	0.0424423
EPAS1	Vibrio	-0.683333	0.0424423
EPHX1	Chryseobacterium	0.1	0.797972
EPHX1	Delftia	0.383333	0.308495
EPHX1	Enterococcus	0.359836	0.341509
EPHX1	Halomonas	0.400091	0.285986
EPHX1	Pseudomonas	-0.133333	0.732368
EPHX1	Ralstonia	0.0456435	0.907177
EPHX1	Salinivibrio	0.366667	0.33174
EPHX1	Stenotrophomonas	0.683333	0.0424423
EPHX1	Vibrio	-0.616667	0.0769288
ERBB2	Chryseobacterium	0.1	0.797972
ERBB2	Delftia	0.3	0.432845
ERBB2	Enterococcus	0.0753145	0.847294
ERBB2	Halomonas	0.425628	0.253381
ERBB2	Pseudomonas	0.183333	0.63682
ERBB2	Ralstonia	-0.502079	0.168415
ERBB2	Salinivibrio	0.15	0.700094
ERBB2	Stenotrophomonas	0.466667	0.205386
ERBB2	Vibrio	-0.683333	0.0424423
F2	Chryseobacterium	0.433333	0.243952
F2	Delftia	-0.1	0.797972
F2	Enterococcus	-0.686198	0.0412425
F2	Halomonas	-0.33199	0.382754
F2	Pseudomonas	0.283333	0.46003
F2	Ralstonia	-0.0684653	0.861067
F2	Salinivibrio	-0.616667	0.0769288
F2	Stenotrophomonas	-0.9	0.000943062
F2	Vibrio	0.566667	0.111633
FGF10	Chryseobacterium	0.133333	0.732368
FGF10	Delftia	-0.183333	0.63682
FGF10	Enterococcus	-0.502096	0.168397
FGF10	Halomonas	-0.255377	0.507201
FGF10	Pseudomonas	0.233333	0.545699
FGF10	Ralstonia	-0.182574	0.63824
FGF10	Salinivibrio	-0.5	0.170471
FGF10	Stenotrophomonas	-0.783333	0.0125199
FGF10	Vibrio	0.45	0.224216
FGF20	Chryseobacterium	0.4	0.286105
FGF20	Delftia	0.3	0.432845
FGF20	Enterococcus	0.468623	0.203236
FGF20	Halomonas	0.646955	0.0596587
FGF20	Pseudomonas	0.116667	0.765008
FGF20	Ralstonia	-0.136931	0.725369
FGF20	Salinivibrio	0.5	0.170471
FGF20	Stenotrophomonas	0.483333	0.18747
FGF20	Vibrio	-0.766667	0.015944
FGF22	Chryseobacterium	0.283333	0.46003
FGF22	Delftia	-0.2	0.605901
FGF22	Enterococcus	-0.610884	0.0805418
FGF22	Halomonas	-0.161739	0.677607
FGF22	Pseudomonas	0.45	0.224216
FGF22	Ralstonia	-0.159752	0.681397
FGF22	Salinivibrio	-0.333333	0.380713
FGF22	Stenotrophomonas	-0.916667	0.000506619
FGF22	Vibrio	0.483333	0.18747
FGFR3	Chryseobacterium	0.216667	0.575515
FGFR3	Delftia	0.8	0.00962792
FGFR3	Enterococcus	0.301258	0.430823
FGFR3	Halomonas	0.740593	0.0224672
FGFR3	Pseudomonas	-0.283333	0.46003
FGFR3	Ralstonia	-0.38797	0.30218
FGFR3	Salinivibrio	0.616667	0.0769288
FGFR3	Stenotrophomonas	0.466667	0.205386
FGFR3	Vibrio	-0.766667	0.015944
G6PD	Chryseobacterium	-0.433333	0.243952
G6PD	Delftia	-0.666667	0.0498672
G6PD	Enterococcus	-0.510465	0.160267
G6PD	Halomonas	-0.621417	0.0740373
G6PD	Pseudomonas	0.25	0.51649
G6PD	Ralstonia	0.296683	0.438198
G6PD	Salinivibrio	-0.3	0.432845
G6PD	Stenotrophomonas	-0.516667	0.15439
G6PD	Vibrio	0.916667	0.000506619
GADD45A	Chryseobacterium	-0.0166667	0.966055
GADD45A	Delftia	-0.0833333	0.831214
GADD45A	Enterococcus	-0.443519	0.231784
GADD45A	Halomonas	-0.33199	0.382754
GADD45A	Pseudomonas	-0.1	0.797972
GADD45A	Ralstonia	-0.0912871	0.815318
GADD45A	Salinivibrio	-0.566667	0.111633
GADD45A	Stenotrophomonas	-0.683333	0.0424423
GADD45A	Vibrio	0.55	0.124977
GANQ	Chryseobacterium	-0.0166667	0.966055
GANQ	Delftia	-0.0833333	0.831214
GANQ	Enterococcus	-0.443519	0.231784
GANQ	Halomonas	-0.33199	0.382754
GANQ	Pseudomonas	-0.1	0.797972
GANQ	Ralstonia	-0.0912871	0.815318
GANQ	Salinivibrio	-0.566667	0.111633
GANQ	Stenotrophomonas	-0.683333	0.0424423
GANQ	Vibrio	0.55	0.124977
GAPDH	Chryseobacterium	-0.433333	0.243952
GAPDH	Delftia	-0.216667	0.575515
GAPDH	Enterococcus	0.29289	0.444355
GAPDH	Halomonas	0.153226	0.693893
GAPDH	Pseudomonas	0.116667	0.765008
GAPDH	Ralstonia	0.0912871	0.815318
GAPDH	Salinivibrio	0.483333	0.18747
GAPDH	Stenotrophomonas	0.716667	0.029818
GAPDH	Vibrio	-0.25	0.51649
GDF15	Chryseobacterium	-0.233333	0.545699
GDF15	Delftia	-0.416667	0.264586
GDF15	Enterococcus	-0.410045	0.27303
GDF15	Halomonas	-0.519266	0.151965
GDF15	Pseudomonas	0.0666667	0.86469
GDF15	Ralstonia	-0.0684653	0.861067
GDF15	Salinivibrio	-0.616667	0.0769288
GDF15	Stenotrophomonas	-0.55	0.124977
GDF15	Vibrio	0.616667	0.0769288
GDF8	Chryseobacterium	0.2	0.605901
GDF8	Delftia	0.516667	0.15439
GDF8	Enterococcus	0.744776	0.0213197
GDF8	Halomonas	0.808694	0.00831621
GDF8	Pseudomonas	-0.483333	0.18747
GDF8	Ralstonia	-0.159752	0.681397
GDF8	Salinivibrio	0.533333	0.139227
GDF8	Stenotrophomonas	0.566667	0.111633
GDF8	Vibrio	-0.75	0.0199421
GDNF	Chryseobacterium	0.283333	0.46003
GDNF	Delftia	0.783333	0.0125199
GDNF	Enterococcus	0.43515	0.241757
GDNF	Halomonas	0.800181	0.00959926
GDNF	Pseudomonas	-0.266667	0.487922
GDNF	Ralstonia	-0.296683	0.438198
GDNF	Salinivibrio	0.583333	0.0991858
GDNF	Stenotrophomonas	0.483333	0.18747
GDNF	Vibrio	-0.883333	0.0015905
GHR	Chryseobacterium	0.55	0.124977
GHR	Delftia	0.733333	0.0245542
GHR	Enterococcus	0.125524	0.747618
GHR	Halomonas	0.553317	0.122249
GHR	Pseudomonas	0.0666667	0.86469
GHR	Ralstonia	-0.524901	0.146784
GHR	Salinivibrio	0.266667	0.487922
GHR	Stenotrophomonas	0.233333	0.545699
GHR	Vibrio	-0.866667	0.0024954
GLS	Chryseobacterium	-0.716667	0.029818
GLS	Delftia	-0.55	0.124977
GLS	Enterococcus	0.167365	0.666905
GLS	Halomonas	-0.374553	0.320636
GLS	Pseudomonas	-0.1	0.797972
GLS	Ralstonia	0.547723	0.12687
GLS	Salinivibrio	0.15	0.700094
GLS	Stenotrophomonas	0.216667	0.575515
GLS	Vibrio	0.45	0.224216
GNAO1	Chryseobacterium	0.133333	0.732368
GNAO1	Delftia	-0.133333	0.732368
GNAO1	Enterococcus	-0.761513	0.0171171
GNAO1	Halomonas	-0.408603	0.274887
GNAO1	Pseudomonas	0.183333	0.63682
GNAO1	Ralstonia	0.0456435	0.907177
GNAO1	Salinivibrio	-0.483333	0.18747
GNAO1	Stenotrophomonas	-0.8	0.00962792
GNAO1	Vibrio	0.75	0.0199421
GNB5	Chryseobacterium	0.383333	0.308495
GNB5	Delftia	0.783333	0.0125199
GNB5	Enterococcus	0.234312	0.543967
GNB5	Halomonas	0.621417	0.0740373
GNB5	Pseudomonas	-0.266667	0.487922
GNB5	Ralstonia	-0.319505	0.401969
GNB5	Salinivibrio	0.216667	0.575515
GNB5	Stenotrophomonas	0.433333	0.243952
GNB5	Vibrio	-0.783333	0.0125199
GNG2	Chryseobacterium	0.4	0.286105
GNG2	Delftia	0.533333	0.139227
GNG2	Enterococcus	0.351468	0.353666
GNG2	Halomonas	0.791669	0.0110097
GNG2	Pseudomonas	-0.0666667	0.86469
GNG2	Ralstonia	-0.593366	0.0921203
GNG2	Salinivibrio	0.333333	0.380713
GNG2	Stenotrophomonas	0.35	0.35582
GNG2	Vibrio	-0.833333	0.00526569
GP9	Chryseobacterium	0.133333	0.732368
GP9	Delftia	0.45	0.224216
GP9	Enterococcus	0.451887	0.222039
GP9	Halomonas	0.544804	0.129322
GP9	Pseudomonas	-0.183333	0.63682
GP9	Ralstonia	-0.479257	0.191767
GP9	Salinivibrio	0.35	0.35582
GP9	Stenotrophomonas	0.6	0.0876228
GP9	Vibrio	-0.8	0.00962792
GPRC6A	Chryseobacterium	0.35	0.35582
GPRC6A	Delftia	0.466667	0.205386
GPRC6A	Enterococcus	0.627621	0.070365
GPRC6A	Halomonas	0.612905	0.0792676
GPRC6A	Pseudomonas	-0.283333	0.46003
GPRC6A	Ralstonia	-0.0456435	0.907177
GPRC6A	Salinivibrio	0.483333	0.18747
GPRC6A	Stenotrophomonas	0.533333	0.139227
GPRC6A	Vibrio	-0.716667	0.029818
GRK7	Chryseobacterium	-0.457693	0.215412
GRK7	Delftia	-0.220371	0.568838
GRK7	Enterococcus	-0.544725	0.129388
GRK7	Halomonas	-0.683989	0.0421657
GRK7	Pseudomonas	-0.152564	0.695164
GRK7	Ralstonia	0.0232119	0.952734
GRK7	Salinivibrio	-0.695015	0.0376883
GRK7	Stenotrophomonas	-0.254274	0.509102
GRK7	Vibrio	0.64416	0.0611379
GSTO1	Chryseobacterium	-0.1	0.797972
GSTO1	Delftia	-0.683333	0.0424423
GSTO1	Enterococcus	-0.351468	0.353666
GSTO1	Halomonas	-0.800181	0.00959926
GSTO1	Pseudomonas	0.383333	0.308495
GSTO1	Ralstonia	0.273861	0.475797
GSTO1	Salinivibrio	-0.583333	0.0991858
GSTO1	Stenotrophomonas	-0.533333	0.139227
GSTO1	Vibrio	0.65	0.0580731
GUCY1A1	Chryseobacterium	0.333333	0.380713
GUCY1A1	Delftia	0.7	0.0357696
GUCY1A1	Enterococcus	0.092051	0.813794
GUCY1A1	Halomonas	0.851257	0.00360193
GUCY1A1	Pseudomonas	-0.0833333	0.831214
GUCY1A1	Ralstonia	-0.707475	0.0330131
GUCY1A1	Salinivibrio	0.45	0.224216
GUCY1A1	Stenotrophomonas	0.2	0.605901
GUCY1A1	Vibrio	-0.7	0.0357696
GUCY1B2	Chryseobacterium	0.166667	0.668231
GUCY1B2	Delftia	0.816667	0.00722479
GUCY1B2	Enterococcus	0.108788	0.780554
GUCY1B2	Halomonas	0.468191	0.20371
GUCY1B2	Pseudomonas	-0.366667	0.33174
GUCY1B2	Ralstonia	-0.433614	0.243613
GUCY1B2	Salinivibrio	0.216667	0.575515
GUCY1B2	Stenotrophomonas	0.416667	0.264586
GUCY1B2	Vibrio	-0.65	0.0580731
GZMG	Chryseobacterium	-0.0333333	0.932157
GZMG	Delftia	-0.383333	0.308495
GZMG	Enterococcus	-0.359836	0.341509
GZMG	Halomonas	-0.417116	0.264018
GZMG	Pseudomonas	0.2	0.605901
GZMG	Ralstonia	0.38797	0.30218
GZMG	Salinivibrio	-0.133333	0.732368
GZMG	Stenotrophomonas	-0.716667	0.029818
GZMG	Vibrio	0.733333	0.0245542
H2-Aa	Chryseobacterium	0.0333333	0.932157
H2-Aa	Delftia	0.366667	0.33174
H2-Aa	Enterococcus	0.276153	0.471962
H2-Aa	Halomonas	0.374553	0.320636
H2-Aa	Pseudomonas	-0.05	0.898353
H2-Aa	Ralstonia	-0.479257	0.191767
H2-Aa	Salinivibrio	0.25	0.51649
H2-Aa	Stenotrophomonas	0.666667	0.0498672
H2-Aa	Vibrio	-0.733333	0.0245542
H2-Ab1	Chryseobacterium	-0.2	0.605901
H2-Ab1	Delftia	0	1
H2-Ab1	Enterococcus	0.811723	0.0078893
H2-Ab1	Halomonas	0.340503	0.369907
H2-Ab1	Pseudomonas	-0.2	0.605901
H2-Ab1	Ralstonia	0.182574	0.63824
H2-Ab1	Salinivibrio	0.533333	0.139227
H2-Ab1	Stenotrophomonas	0.85	0.00370478
H2-Ab1	Vibrio	-0.616667	0.0769288
H2AFZ	Chryseobacterium	0.25	0.51649
H2AFZ	Delftia	-0.283333	0.46003
H2AFZ	Enterococcus	-0.0502096	0.897928
H2AFZ	Halomonas	-0.459679	0.213171
H2AFZ	Pseudomonas	-0.0666667	0.86469
H2AFZ	Ralstonia	0.25104	0.514689
H2AFZ	Salinivibrio	-0.683333	0.0424423
H2AFZ	Stenotrophomonas	-0.483333	0.18747
H2AFZ	Vibrio	0.383333	0.308495
H2AX	Chryseobacterium	-0.05	0.898353
H2AX	Delftia	-0.466667	0.205386
H2AX	Enterococcus	-0.569043	0.109804
H2AX	Halomonas	-0.740593	0.0224672
H2AX	Pseudomonas	0.45	0.224216
H2AX	Ralstonia	-0.0684653	0.861067
H2AX	Salinivibrio	-0.666667	0.0498672
H2AX	Stenotrophomonas	-0.6	0.0876228
H2AX	Vibrio	0.516667	0.15439
H2AZ2	Chryseobacterium	0.533333	0.139227
H2AZ2	Delftia	-0.216667	0.575515
H2AZ2	Enterococcus	-0.0585779	0.881007
H2AZ2	Halomonas	-0.272402	0.478246
H2AZ2	Pseudomonas	0.133333	0.732368
H2AZ2	Ralstonia	0.159752	0.681397
H2AZ2	Salinivibrio	-0.6	0.0876228
H2AZ2	Stenotrophomonas	-0.566667	0.111633
H2AZ2	Vibrio	0.216667	0.575515
H2-DMb1	Chryseobacterium	-0.433333	0.243952
H2-DMb1	Delftia	0.216667	0.575515
H2-DMb1	Enterococcus	0.577411	0.103507
H2-DMb1	Halomonas	0.417116	0.264018
H2-DMb1	Pseudomonas	-0.333333	0.380713
H2-DMb1	Ralstonia	0.0684653	0.861067
H2-DMb1	Salinivibrio	0.7	0.0357696
H2-DMb1	Stenotrophomonas	0.85	0.00370478
H2-DMb1	Vibrio	-0.5	0.170471
H2-Eb1	Chryseobacterium	-0.133333	0.732368
H2-Eb1	Delftia	0.0166667	0.966055
H2-Eb1	Enterococcus	0.853564	0.00341822
H2-Eb1	Halomonas	0.451166	0.222869
H2-Eb1	Pseudomonas	-0.433333	0.243952
H2-Eb1	Ralstonia	0.182574	0.63824
H2-Eb1	Salinivibrio	0.433333	0.243952
H2-Eb1	Stenotrophomonas	0.733333	0.0245542
H2-Eb1	Vibrio	-0.466667	0.205386
HGF	Chryseobacterium	-0.2	0.605901
HGF	Delftia	0.25	0.51649
HGF	Enterococcus	0.794986	0.0104445
HGF	Halomonas	0.383065	0.308862
HGF	Pseudomonas	-0.316667	0.406397
HGF	Ralstonia	0.0456435	0.907177
HGF	Salinivibrio	0.55	0.124977
HGF	Stenotrophomonas	0.833333	0.00526569
HGF	Vibrio	-0.75	0.0199421
HIF1A	Chryseobacterium	0.383333	0.308495
HIF1A	Delftia	-0.0833333	0.831214
HIF1A	Enterococcus	-0.686198	0.0412425
HIF1A	Halomonas	-0.204302	0.598006
HIF1A	Pseudomonas	0.2	0.605901
HIF1A	Ralstonia	-0.182574	0.63824
HIF1A	Salinivibrio	-0.7	0.0357696
HIF1A	Stenotrophomonas	-0.883333	0.0015905
HIF1A	Vibrio	0.55	0.124977
HK1	Chryseobacterium	0.15	0.700094
HK1	Delftia	0.0666667	0.86469
HK1	Enterococcus	-0.53557	0.137262
HK1	Halomonas	-0.238352	0.536838
HK1	Pseudomonas	0.0166667	0.966055
HK1	Ralstonia	-0.0912871	0.815318
HK1	Salinivibrio	-0.4	0.286105
HK1	Stenotrophomonas	-0.816667	0.00722479
HK1	Vibrio	0.5	0.170471
HKDC1	Chryseobacterium	-0.0833333	0.831214
HKDC1	Delftia	0.283333	0.46003
HKDC1	Enterococcus	0.393309	0.29499
HKDC1	Halomonas	0.544804	0.129322
HKDC1	Pseudomonas	0.0666667	0.86469
HKDC1	Ralstonia	-0.136931	0.725369
HKDC1	Salinivibrio	0.75	0.0199421
HKDC1	Stenotrophomonas	0.633333	0.0670858
HKDC1	Vibrio	-0.666667	0.0498672
HLA-DPA1	Chryseobacterium	0.133333	0.732368
HLA-DPA1	Delftia	0.133333	0.732368
HLA-DPA1	Enterococcus	0.661094	0.0525229
HLA-DPA1	Halomonas	0.425628	0.253381
HLA-DPA1	Pseudomonas	-0.116667	0.765008
HLA-DPA1	Ralstonia	-0.0228218	0.953528
HLA-DPA1	Salinivibrio	0.433333	0.243952
HLA-DPA1	Stenotrophomonas	0.666667	0.0498672
HLA-DPA1	Vibrio	-0.65	0.0580731
HLA-DRA	Chryseobacterium	0.657267	0.0543974
HLA-DRA	Delftia	0.273861	0.475797
HLA-DRA	Enterococcus	0.540852	0.132686
HLA-DRA	Halomonas	0.578153	0.102959
HLA-DRA	Pseudomonas	0.0912871	0.815318
HLA-DRA	Ralstonia	0.05	0.898353
HLA-DRA	Salinivibrio	0.346891	0.360402
HLA-DRA	Stenotrophomonas	0.237346	0.538609
HLA-DRA	Vibrio	-0.693782	0.038173
HSD11B1L	Chryseobacterium	-0.333333	0.380713
HSD11B1L	Delftia	0.133333	0.732368
HSD11B1L	Enterococcus	0.376572	0.317823
HSD11B1L	Halomonas	0.204302	0.598006
HSD11B1L	Pseudomonas	-0.0166667	0.966055
HSD11B1L	Ralstonia	0.182574	0.63824
HSD11B1L	Salinivibrio	0.85	0.00370478
HSD11B1L	Stenotrophomonas	0.6	0.0876228
HSD11B1L	Vibrio	-0.35	0.35582
HSP90B1	Chryseobacterium	-0.166667	0.668231
HSP90B1	Delftia	-0.55	0.124977
HSP90B1	Enterococcus	-0.376572	0.317823
HSP90B1	Halomonas	-0.672493	0.0471844
HSP90B1	Pseudomonas	0.0333333	0.932157
HSP90B1	Ralstonia	0.38797	0.30218
HSP90B1	Salinivibrio	-0.516667	0.15439
HSP90B1	Stenotrophomonas	-0.55	0.124977
HSP90B1	Vibrio	0.883333	0.0015905
HSPA1	Chryseobacterium	-0.733333	0.0245542
HSPA1	Delftia	0.05	0.898353
HSPA1	Enterococcus	0.284521	0.458069
HSPA1	Halomonas	-0.374553	0.320636
HSPA1	Pseudomonas	-0.616667	0.0769288
HSPA1	Ralstonia	0.296683	0.438198
HSPA1	Salinivibrio	0.0333333	0.932157
HSPA1	Stenotrophomonas	0.6	0.0876228
HSPA1	Vibrio	0.0666667	0.86469
HSPA4	Chryseobacterium	-0.1	0.797972
HSPA4	Delftia	-0.416667	0.264586
HSPA4	Enterococcus	-0.343099	0.366029
HSPA4	Halomonas	-0.553317	0.122249
HSPA4	Pseudomonas	-0.166667	0.668231
HSPA4	Ralstonia	0.365148	0.333899
HSPA4	Salinivibrio	-0.666667	0.0498672
HSPA4	Stenotrophomonas	-0.55	0.124977
HSPA4	Vibrio	0.85	0.00370478
HSPA5	Chryseobacterium	-0.166667	0.668231
HSPA5	Delftia	-0.55	0.124977
HSPA5	Enterococcus	-0.376572	0.317823
HSPA5	Halomonas	-0.672493	0.0471844
HSPA5	Pseudomonas	0.0333333	0.932157
HSPA5	Ralstonia	0.38797	0.30218
HSPA5	Salinivibrio	-0.516667	0.15439
HSPA5	Stenotrophomonas	-0.55	0.124977
HSPA5	Vibrio	0.883333	0.0015905
HSPB1	Chryseobacterium	0.366667	0.33174
HSPB1	Delftia	0.633333	0.0670858
HSPB1	Enterococcus	0.092051	0.813794
HSPB1	Halomonas	0.800181	0.00959926
HSPB1	Pseudomonas	-0.133333	0.732368
HSPB1	Ralstonia	-0.730297	0.0254636
HSPB1	Salinivibrio	0.333333	0.380713
HSPB1	Stenotrophomonas	-0.05	0.898353
HSPB1	Vibrio	-0.566667	0.111633
IF4EA	Chryseobacterium	0.2	0.605901
IF4EA	Delftia	-0.416667	0.264586
IF4EA	Enterococcus	-0.142261	0.715032
IF4EA	Halomonas	-0.400091	0.285986
IF4EA	Pseudomonas	0.0333333	0.932157
IF4EA	Ralstonia	0.365148	0.333899
IF4EA	Salinivibrio	-0.55	0.124977
IF4EA	Stenotrophomonas	-0.683333	0.0424423
IF4EA	Vibrio	0.6	0.0876228
IFNAR1	Chryseobacterium	-0.233333	0.545699
IFNAR1	Delftia	0.05	0.898353
IFNAR1	Enterococcus	0.451887	0.222039
IFNAR1	Halomonas	0.26389	0.492636
IFNAR1	Pseudomonas	-0.2	0.605901
IFNAR1	Ralstonia	-0.0228218	0.953528
IFNAR1	Salinivibrio	0.333333	0.380713
IFNAR1	Stenotrophomonas	0.833333	0.00526569
IFNAR1	Vibrio	-0.433333	0.243952
IFR9	Chryseobacterium	-0.316667	0.406397
IFR9	Delftia	0.116667	0.765008
IFR9	Enterococcus	0.510465	0.160267
IFR9	Halomonas	0.178764	0.645384
IFR9	Pseudomonas	-0.466667	0.205386
IFR9	Ralstonia	-0.182574	0.63824
IFR9	Salinivibrio	0	1
IFR9	Stenotrophomonas	0.783333	0.0125199
IFR9	Vibrio	-0.45	0.224216
IL17C	Chryseobacterium	-0.234312	0.543967
IL17C	Delftia	-0.669462	0.0485682
IL17C	Enterococcus	-0.596639	0.0898844
IL17C	Halomonas	-0.649668	0.0582449
IL17C	Pseudomonas	0.24268	0.529241
IL17C	Ralstonia	0.297927	0.436187
IL17C	Salinivibrio	-0.543938	0.130055
IL17C	Stenotrophomonas	-0.560674	0.116327
IL17C	Vibrio	0.97072	1.37442e-05
IL1B	Chryseobacterium	-0.45	0.224216
IL1B	Delftia	-0.6	0.0876228
IL1B	Enterococcus	-0.401677	0.2839
IL1B	Halomonas	-0.604392	0.084721
IL1B	Pseudomonas	0.0166667	0.966055
IL1B	Ralstonia	0.38797	0.30218
IL1B	Salinivibrio	-0.383333	0.308495
IL1B	Stenotrophomonas	-0.466667	0.205386
IL1B	Vibrio	0.933333	0.0002359
IL21	Chryseobacterium	0.5	0.170471
IL21	Delftia	0.533333	0.139227
IL21	Enterococcus	0.502096	0.168397
IL21	Halomonas	0.791669	0.0110097
IL21	Pseudomonas	-0.0333333	0.932157
IL21	Ralstonia	-0.365148	0.333899
IL21	Salinivibrio	0.6	0.0876228
IL21	Stenotrophomonas	0.283333	0.46003
IL21	Vibrio	-0.833333	0.00526569
IL34	Chryseobacterium	-0.266667	0.487922
IL34	Delftia	0.216667	0.575515
IL34	Enterococcus	0.443519	0.231784
IL34	Halomonas	0.26389	0.492636
IL34	Pseudomonas	-0.166667	0.668231
IL34	Ralstonia	-0.365148	0.333899
IL34	Salinivibrio	0.35	0.35582
IL34	Stenotrophomonas	0.816667	0.00722479
IL34	Vibrio	-0.666667	0.0498672
IL7R	Chryseobacterium	-0.333333	0.380713
IL7R	Delftia	0.466667	0.205386
IL7R	Enterococcus	0.301258	0.430823
IL7R	Halomonas	0.485216	0.185503
IL7R	Pseudomonas	-0.266667	0.487922
IL7R	Ralstonia	-0.365148	0.333899
IL7R	Salinivibrio	0.666667	0.0498672
IL7R	Stenotrophomonas	0.716667	0.029818
IL7R	Vibrio	-0.583333	0.0991858
INHBB	Chryseobacterium	0.0166667	0.966055
INHBB	Delftia	-0.416667	0.264586
INHBB	Enterococcus	-0.476992	0.194179
INHBB	Halomonas	-0.349015	0.357268
INHBB	Pseudomonas	0.166667	0.668231
INHBB	Ralstonia	0.38797	0.30218
INHBB	Salinivibrio	-0.333333	0.380713
INHBB	Stenotrophomonas	-0.716667	0.029818
INHBB	Vibrio	0.833333	0.00526569
IRF1	Chryseobacterium	-0.15	0.700094
IRF1	Delftia	0.166667	0.668231
IRF1	Enterococcus	0.560674	0.116327
IRF1	Halomonas	0.349015	0.357268
IRF1	Pseudomonas	-0.35	0.35582
IRF1	Ralstonia	-0.273861	0.475797
IRF1	Salinivibrio	0.116667	0.765008
IRF1	Stenotrophomonas	0.75	0.0199421
IRF1	Vibrio	-0.6	0.0876228
IRF7	Chryseobacterium	0.166667	0.668231
IRF7	Delftia	-0.366667	0.33174
IRF7	Enterococcus	-0.100419	0.797139
IRF7	Halomonas	-0.280915	0.464035
IRF7	Pseudomonas	-0.133333	0.732368
IRF7	Ralstonia	0.159752	0.681397
IRF7	Salinivibrio	-0.733333	0.0245542
IRF7	Stenotrophomonas	-0.483333	0.18747
IRF7	Vibrio	0.5	0.170471
ITGA6	Chryseobacterium	0.0833333	0.831214
ITGA6	Delftia	0.733333	0.0245542
ITGA6	Enterococcus	0.577411	0.103507
ITGA6	Halomonas	0.655468	0.0552934
ITGA6	Pseudomonas	-0.55	0.124977
ITGA6	Ralstonia	-0.296683	0.438198
ITGA6	Salinivibrio	0.483333	0.18747
ITGA6	Stenotrophomonas	0.616667	0.0769288
ITGA6	Vibrio	-0.8	0.00962792
ITGAV	Chryseobacterium	-0.45	0.224216
ITGAV	Delftia	-0.283333	0.46003
ITGAV	Enterococcus	-0.451887	0.222039
ITGAV	Halomonas	-0.66398	0.0511365
ITGAV	Pseudomonas	0.0166667	0.966055
ITGAV	Ralstonia	0.25104	0.514689
ITGAV	Salinivibrio	-0.283333	0.46003
ITGAV	Stenotrophomonas	-0.4	0.286105
ITGAV	Vibrio	0.683333	0.0424423
ITGB3	Chryseobacterium	-0.15	0.700094
ITGB3	Delftia	-0.383333	0.308495
ITGB3	Enterococcus	-0.351468	0.353666
ITGB3	Halomonas	-0.442653	0.232805
ITGB3	Pseudomonas	0.0333333	0.932157
ITGB3	Ralstonia	0.479257	0.191767
ITGB3	Salinivibrio	-0.266667	0.487922
ITGB3	Stenotrophomonas	-0.616667	0.0769288
ITGB3	Vibrio	0.8	0.00962792
JAM3	Chryseobacterium	-0.0833333	0.831214
JAM3	Delftia	0.533333	0.139227
JAM3	Enterococcus	0.150629	0.698884
JAM3	Halomonas	0.621417	0.0740373
JAM3	Pseudomonas	-0.283333	0.46003
JAM3	Ralstonia	-0.593366	0.0921203
JAM3	Salinivibrio	0.35	0.35582
JAM3	Stenotrophomonas	0.533333	0.139227
JAM3	Vibrio	-0.566667	0.111633
JUND	Chryseobacterium	-0.4	0.286105
JUND	Delftia	0.133333	0.732368
JUND	Enterococcus	0.510465	0.160267
JUND	Halomonas	0.314965	0.409063
JUND	Pseudomonas	-0.116667	0.765008
JUND	Ralstonia	-0.25104	0.514689
JUND	Salinivibrio	0.533333	0.139227
JUND	Stenotrophomonas	0.85	0.00370478
JUND	Vibrio	-0.65	0.0580731
LBP	Chryseobacterium	-0.0166667	0.966055
LBP	Delftia	0.183333	0.63682
LBP	Enterococcus	0.803354	0.00910641
LBP	Halomonas	0.323477	0.395807
LBP	Pseudomonas	-0.6	0.0876228
LBP	Ralstonia	0.136931	0.725369
LBP	Salinivibrio	0.116667	0.765008
LBP	Stenotrophomonas	0.683333	0.0424423
LBP	Vibrio	-0.5	0.170471
LDHA	Chryseobacterium	0.2	0.605901
LDHA	Delftia	-0.133333	0.732368
LDHA	Enterococcus	-0.711303	0.0316566
LDHA	Halomonas	-0.408603	0.274887
LDHA	Pseudomonas	0.483333	0.18747
LDHA	Ralstonia	-0.182574	0.63824
LDHA	Salinivibrio	-0.433333	0.243952
LDHA	Stenotrophomonas	-0.833333	0.00526569
LDHA	Vibrio	0.433333	0.243952
LDLR	Chryseobacterium	-0.45	0.224216
LDLR	Delftia	-0.483333	0.18747
LDLR	Enterococcus	-0.384941	0.306299
LDLR	Halomonas	-0.774643	0.0142361
LDLR	Pseudomonas	0.0166667	0.966055
LDLR	Ralstonia	0.25104	0.514689
LDLR	Salinivibrio	-0.5	0.170471
LDLR	Stenotrophomonas	-0.416667	0.264586
LDLR	Vibrio	0.75	0.0199421
LIMK2	Chryseobacterium	-0.3	0.432845
LIMK2	Delftia	0.0333333	0.932157
LIMK2	Enterococcus	0.527201	0.144699
LIMK2	Halomonas	0.255377	0.507201
LIMK2	Pseudomonas	-0.116667	0.765008
LIMK2	Ralstonia	0.182574	0.63824
LIMK2	Salinivibrio	0.516667	0.15439
LIMK2	Stenotrophomonas	0.866667	0.0024954
LIMK2	Vibrio	-0.483333	0.18747
LOC103377511	Chryseobacterium	-0.4	0.286105
LOC103377511	Delftia	0.05	0.898353
LOC103377511	Enterococcus	0.560674	0.116327
LOC103377511	Halomonas	0.280915	0.464035
LOC103377511	Pseudomonas	-0.0833333	0.831214
LOC103377511	Ralstonia	0.0912871	0.815318
LOC103377511	Salinivibrio	0.766667	0.015944
LOC103377511	Stenotrophomonas	0.833333	0.00526569
LOC103377511	Vibrio	-0.5	0.170471
LOC103377865	Chryseobacterium	-0.233333	0.545699
LOC103377865	Delftia	-0.416667	0.264586
LOC103377865	Enterococcus	-0.259416	0.500268
LOC103377865	Halomonas	-0.612905	0.0792676
LOC103377865	Pseudomonas	0.216667	0.575515
LOC103377865	Ralstonia	0.159752	0.681397
LOC103377865	Salinivibrio	-0.266667	0.487922
LOC103377865	Stenotrophomonas	-0.483333	0.18747
LOC103377865	Vibrio	0.5	0.170471
LOC103379246	Chryseobacterium	0.019803	0.959671
LOC103379246	Delftia	-0.40596	0.278308
LOC103379246	Enterococcus	-0.646294	0.0600063
LOC103379246	Halomonas	-0.642267	0.0621532
LOC103379246	Pseudomonas	0.306946	0.421732
LOC103379246	Ralstonia	0.122023	0.75448
LOC103379246	Salinivibrio	-0.564384	0.113407
LOC103379246	Stenotrophomonas	-0.821822	0.00657343
LOC103379246	Vibrio	0.782217	0.0127322
LOC103381117	Chryseobacterium	-0.35	0.35582
LOC103381117	Delftia	-0.433333	0.243952
LOC103381117	Enterococcus	-0.48536	0.185354
LOC103381117	Halomonas	-0.587367	0.0963068
LOC103381117	Pseudomonas	0.05	0.898353
LOC103381117	Ralstonia	-0.0684653	0.861067
LOC103381117	Salinivibrio	-0.633333	0.0670858
LOC103381117	Stenotrophomonas	-0.5	0.170471
LOC103381117	Vibrio	0.683333	0.0424423
LOC103382505	Chryseobacterium	-0.483333	0.18747
LOC103382505	Delftia	-0.7	0.0357696
LOC103382505	Enterococcus	-0.384941	0.306299
LOC103382505	Halomonas	-0.723568	0.0275569
LOC103382505	Pseudomonas	0.0166667	0.966055
LOC103382505	Ralstonia	0.38797	0.30218
LOC103382505	Salinivibrio	-0.533333	0.139227
LOC103382505	Stenotrophomonas	-0.4	0.286105
LOC103382505	Vibrio	0.95	8.76252e-05
LOC103382963	Chryseobacterium	0.133333	0.732368
LOC103382963	Delftia	0.1	0.797972
LOC103382963	Enterococcus	-0.560674	0.116327
LOC103382963	Halomonas	-0.212814	0.582489
LOC103382963	Pseudomonas	0.183333	0.63682
LOC103382963	Ralstonia	-0.182574	0.63824
LOC103382963	Salinivibrio	-0.2	0.605901
LOC103382963	Stenotrophomonas	-0.783333	0.0125199
LOC103382963	Vibrio	0.383333	0.308495
LOC103383177	Chryseobacterium	-0.266667	0.487922
LOC103383177	Delftia	-0.25	0.51649
LOC103383177	Enterococcus	-0.476992	0.194179
LOC103383177	Halomonas	-0.451166	0.222869
LOC103383177	Pseudomonas	-0.05	0.898353
LOC103383177	Ralstonia	0.159752	0.681397
LOC103383177	Salinivibrio	-0.25	0.51649
LOC103383177	Stenotrophomonas	-0.633333	0.0670858
LOC103383177	Vibrio	0.8	0.00962792
LOC103383624	Chryseobacterium	-0.0666667	0.86469
LOC103383624	Delftia	0	1
LOC103383624	Enterococcus	0.443519	0.231784
LOC103383624	Halomonas	-0.110663	0.776847
LOC103383624	Pseudomonas	-0.483333	0.18747
LOC103383624	Ralstonia	0.0912871	0.815318
LOC103383624	Salinivibrio	-0.416667	0.264586
LOC103383624	Stenotrophomonas	0.483333	0.18747
LOC103383624	Vibrio	-0.216667	0.575515
LOC103383721	Chryseobacterium	0.0166667	0.966055
LOC103383721	Delftia	-0.4	0.286105
LOC103383721	Enterococcus	-0.401677	0.2839
LOC103383721	Halomonas	-0.536292	0.136631
LOC103383721	Pseudomonas	-0.0833333	0.831214
LOC103383721	Ralstonia	0.365148	0.333899
LOC103383721	Salinivibrio	-0.7	0.0357696
LOC103383721	Stenotrophomonas	-0.6	0.0876228
LOC103383721	Vibrio	0.833333	0.00526569
LOC103383945	Chryseobacterium	0.0666667	0.86469
LOC103383945	Delftia	-0.283333	0.46003
LOC103383945	Enterococcus	-0.510465	0.160267
LOC103383945	Halomonas	-0.570342	0.108812
LOC103383945	Pseudomonas	0.1	0.797972
LOC103383945	Ralstonia	-0.0912871	0.815318
LOC103383945	Salinivibrio	-0.883333	0.0015905
LOC103383945	Stenotrophomonas	-0.616667	0.0769288
LOC103383945	Vibrio	0.533333	0.139227
LOC103385218	Chryseobacterium	0.516667	0.15439
LOC103385218	Delftia	0.233333	0.545699
LOC103385218	Enterococcus	0.125524	0.747618
LOC103385218	Halomonas	0.178764	0.645384
LOC103385218	Pseudomonas	-0.283333	0.46003
LOC103385218	Ralstonia	0.0228218	0.953528
LOC103385218	Salinivibrio	-0.45	0.224216
LOC103385218	Stenotrophomonas	-0.45	0.224216
LOC103385218	Vibrio	-0.05	0.898353
LOC103385300	Chryseobacterium	0.25	0.51649
LOC103385300	Delftia	-0.266667	0.487922
LOC103385300	Enterococcus	-0.092051	0.813794
LOC103385300	Halomonas	-0.434141	0.242975
LOC103385300	Pseudomonas	0.0166667	0.966055
LOC103385300	Ralstonia	0.0456435	0.907177
LOC103385300	Salinivibrio	-0.716667	0.029818
LOC103385300	Stenotrophomonas	-0.416667	0.264586
LOC103385300	Vibrio	0.266667	0.487922
LOC103385409	Chryseobacterium	0.0666667	0.86469
LOC103385409	Delftia	-0.5	0.170471
LOC103385409	Enterococcus	-0.29289	0.444355
LOC103385409	Halomonas	-0.374553	0.320636
LOC103385409	Pseudomonas	0.15	0.700094
LOC103385409	Ralstonia	0.296683	0.438198
LOC103385409	Salinivibrio	-0.316667	0.406397
LOC103385409	Stenotrophomonas	-0.733333	0.0245542
LOC103385409	Vibrio	0.766667	0.015944
LOC103386426	Chryseobacterium	-0.1	0.797972
LOC103386426	Delftia	0.283333	0.46003
LOC103386426	Enterococcus	0.48536	0.185354
LOC103386426	Halomonas	0.468191	0.20371
LOC103386426	Pseudomonas	-0.366667	0.33174
LOC103386426	Ralstonia	-0.25104	0.514689
LOC103386426	Salinivibrio	0.316667	0.406397
LOC103386426	Stenotrophomonas	0.733333	0.0245542
LOC103386426	Vibrio	-0.55	0.124977
LOC103386906	Chryseobacterium	0.0833333	0.831214
LOC103386906	Delftia	0.383333	0.308495
LOC103386906	Enterococcus	0.778249	0.013506
LOC103386906	Halomonas	0.655468	0.0552934
LOC103386906	Pseudomonas	-0.45	0.224216
LOC103386906	Ralstonia	-0.159752	0.681397
LOC103386906	Salinivibrio	0.433333	0.243952
LOC103386906	Stenotrophomonas	0.666667	0.0498672
LOC103386906	Vibrio	-0.75	0.0199421
LOC103387006	Chryseobacterium	-0.383333	0.308495
LOC103387006	Delftia	-0.416667	0.264586
LOC103387006	Enterococcus	-0.443519	0.231784
LOC103387006	Halomonas	-0.66398	0.0511365
LOC103387006	Pseudomonas	0.0666667	0.86469
LOC103387006	Ralstonia	0.365148	0.333899
LOC103387006	Salinivibrio	-0.316667	0.406397
LOC103387006	Stenotrophomonas	-0.5	0.170471
LOC103387006	Vibrio	0.8	0.00962792
LOC103387412	Chryseobacterium	0.166667	0.668231
LOC103387412	Delftia	-0.566667	0.111633
LOC103387412	Enterococcus	-0.48536	0.185354
LOC103387412	Halomonas	-0.638442	0.0642358
LOC103387412	Pseudomonas	0.483333	0.18747
LOC103387412	Ralstonia	0.38797	0.30218
LOC103387412	Salinivibrio	-0.483333	0.18747
LOC103387412	Stenotrophomonas	-0.7	0.0357696
LOC103387412	Vibrio	0.7	0.0357696
LOC103387439	Chryseobacterium	0.383333	0.308495
LOC103387439	Delftia	0.65	0.0580731
LOC103387439	Enterococcus	0.0669462	0.864127
LOC103387439	Halomonas	0.893819	0.00115608
LOC103387439	Pseudomonas	-0.05	0.898353
LOC103387439	Ralstonia	-0.707475	0.0330131
LOC103387439	Salinivibrio	0.433333	0.243952
LOC103387439	Stenotrophomonas	0.0833333	0.831214
LOC103387439	Vibrio	-0.633333	0.0670858
LOC103387817	Chryseobacterium	-0.05	0.898353
LOC103387817	Delftia	-0.466667	0.205386
LOC103387817	Enterococcus	-0.29289	0.444355
LOC103387817	Halomonas	-0.33199	0.382754
LOC103387817	Pseudomonas	0.2	0.605901
LOC103387817	Ralstonia	0.0684653	0.861067
LOC103387817	Salinivibrio	-0.316667	0.406397
LOC103387817	Stenotrophomonas	-0.7	0.0357696
LOC103387817	Vibrio	0.616667	0.0769288
LOC103388308	Chryseobacterium	0.5	0.170471
LOC103388308	Delftia	-0.0166667	0.966055
LOC103388308	Enterococcus	-0.610884	0.0805418
LOC103388308	Halomonas	-0.178764	0.645384
LOC103388308	Pseudomonas	0.333333	0.380713
LOC103388308	Ralstonia	-0.0684653	0.861067
LOC103388308	Salinivibrio	-0.4	0.286105
LOC103388308	Stenotrophomonas	-0.983333	1.9362e-06
LOC103388308	Vibrio	0.466667	0.205386
LOC103389280	Chryseobacterium	0.0666667	0.86469
LOC103389280	Delftia	-0.716667	0.029818
LOC103389280	Enterococcus	-0.476992	0.194179
LOC103389280	Halomonas	-0.706543	0.033349
LOC103389280	Pseudomonas	0.516667	0.15439
LOC103389280	Ralstonia	0.182574	0.63824
LOC103389280	Salinivibrio	-0.65	0.0580731
LOC103389280	Stenotrophomonas	-0.633333	0.0670858
LOC103389280	Vibrio	0.683333	0.0424423
LOC103391196	Chryseobacterium	0.1	0.797972
LOC103391196	Delftia	-0.55	0.124977
LOC103391196	Enterococcus	-0.267785	0.48603
LOC103391196	Halomonas	-0.621417	0.0740373
LOC103391196	Pseudomonas	0.333333	0.380713
LOC103391196	Ralstonia	0.479257	0.191767
LOC103391196	Salinivibrio	-0.45	0.224216
LOC103391196	Stenotrophomonas	-0.633333	0.0670858
LOC103391196	Vibrio	0.616667	0.0769288
LOC103391581	Chryseobacterium	-0.116667	0.765008
LOC103391581	Delftia	-0.483333	0.18747
LOC103391581	Enterococcus	-0.217575	0.573875
LOC103391581	Halomonas	-0.655468	0.0552934
LOC103391581	Pseudomonas	0.1	0.797972
LOC103391581	Ralstonia	0.25104	0.514689
LOC103391581	Salinivibrio	-0.55	0.124977
LOC103391581	Stenotrophomonas	-0.533333	0.139227
LOC103391581	Vibrio	0.583333	0.0991858
LOC103391677	Chryseobacterium	0.0833333	0.831214
LOC103391677	Delftia	-0.25	0.51649
LOC103391677	Enterococcus	-0.317994	0.404323
LOC103391677	Halomonas	-0.425628	0.253381
LOC103391677	Pseudomonas	-0.0666667	0.86469
LOC103391677	Ralstonia	0.0228218	0.953528
LOC103391677	Salinivibrio	-0.716667	0.029818
LOC103391677	Stenotrophomonas	-0.65	0.0580731
LOC103391677	Vibrio	0.55	0.124977
LOC103392215	Chryseobacterium	0.333333	0.380713
LOC103392215	Delftia	-0.366667	0.33174
LOC103392215	Enterococcus	-0.217575	0.573875
LOC103392215	Halomonas	-0.425628	0.253381
LOC103392215	Pseudomonas	0.15	0.700094
LOC103392215	Ralstonia	0.365148	0.333899
LOC103392215	Salinivibrio	-0.533333	0.139227
LOC103392215	Stenotrophomonas	-0.75	0.0199421
LOC103392215	Vibrio	0.566667	0.111633
LOC103392216	Chryseobacterium	0.25	0.51649
LOC103392216	Delftia	-0.366667	0.33174
LOC103392216	Enterococcus	-0.326363	0.39136
LOC103392216	Halomonas	-0.536292	0.136631
LOC103392216	Pseudomonas	0.0833333	0.831214
LOC103392216	Ralstonia	0.25104	0.514689
LOC103392216	Salinivibrio	-0.733333	0.0245542
LOC103392216	Stenotrophomonas	-0.683333	0.0424423
LOC103392216	Vibrio	0.616667	0.0769288
LOC103392716	Chryseobacterium	0.466667	0.205386
LOC103392716	Delftia	0.466667	0.205386
LOC103392716	Enterococcus	0.276153	0.471962
LOC103392716	Halomonas	0.689518	0.0398801
LOC103392716	Pseudomonas	-0.05	0.898353
LOC103392716	Ralstonia	-0.273861	0.475797
LOC103392716	Salinivibrio	0.233333	0.545699
LOC103392716	Stenotrophomonas	0.383333	0.308495
LOC103392716	Vibrio	-0.683333	0.0424423
LOC103393523	Chryseobacterium	0.0166667	0.966055
LOC103393523	Delftia	-0.383333	0.308495
LOC103393523	Enterococcus	-0.234312	0.543967
LOC103393523	Halomonas	-0.323477	0.395807
LOC103393523	Pseudomonas	-0.2	0.605901
LOC103393523	Ralstonia	0.273861	0.475797
LOC103393523	Salinivibrio	-0.616667	0.0769288
LOC103393523	Stenotrophomonas	-0.55	0.124977
LOC103393523	Vibrio	0.75	0.0199421
LOC103395546	Chryseobacterium	0.533333	0.139227
LOC103395546	Delftia	0.6	0.0876228
LOC103395546	Enterococcus	0.552306	0.123077
LOC103395546	Halomonas	0.757618	0.0180408
LOC103395546	Pseudomonas	-0.183333	0.63682
LOC103395546	Ralstonia	-0.159752	0.681397
LOC103395546	Salinivibrio	0.6	0.0876228
LOC103395546	Stenotrophomonas	0.3	0.432845
LOC103395546	Vibrio	-0.766667	0.015944
LOC103395725	Chryseobacterium	-0.116667	0.765008
LOC103395725	Delftia	0.683333	0.0424423
LOC103395725	Enterococcus	0.376572	0.317823
LOC103395725	Halomonas	0.587367	0.0963068
LOC103395725	Pseudomonas	-0.383333	0.308495
LOC103395725	Ralstonia	-0.38797	0.30218
LOC103395725	Salinivibrio	0.633333	0.0670858
LOC103395725	Stenotrophomonas	0.633333	0.0670858
LOC103395725	Vibrio	-0.716667	0.029818
LOC103396086	Chryseobacterium	-0.233333	0.545699
LOC103396086	Delftia	-0.483333	0.18747
LOC103396086	Enterococcus	-0.259416	0.500268
LOC103396086	Halomonas	-0.655468	0.0552934
LOC103396086	Pseudomonas	0.166667	0.668231
LOC103396086	Ralstonia	0.593366	0.0921203
LOC103396086	Salinivibrio	-0.2	0.605901
LOC103396086	Stenotrophomonas	-0.45	0.224216
LOC103396086	Vibrio	0.7	0.0357696
LOC103396470	Chryseobacterium	0.0833333	0.831214
LOC103396470	Delftia	-0.583333	0.0991858
LOC103396470	Enterococcus	-0.326363	0.39136
LOC103396470	Halomonas	-0.638442	0.0642358
LOC103396470	Pseudomonas	0.216667	0.575515
LOC103396470	Ralstonia	0.38797	0.30218
LOC103396470	Salinivibrio	-0.566667	0.111633
LOC103396470	Stenotrophomonas	-0.633333	0.0670858
LOC103396470	Vibrio	0.75	0.0199421
LOC103397685	Chryseobacterium	-0.266667	0.487922
LOC103397685	Delftia	-0.433333	0.243952
LOC103397685	Enterococcus	-0.552306	0.123077
LOC103397685	Halomonas	-0.417116	0.264018
LOC103397685	Pseudomonas	-0.0166667	0.966055
LOC103397685	Ralstonia	-0.0228218	0.953528
LOC103397685	Salinivibrio	-0.5	0.170471
LOC103397685	Stenotrophomonas	-0.533333	0.139227
LOC103397685	Vibrio	0.866667	0.0024954
LOC103397961	Chryseobacterium	0.466667	0.205386
LOC103397961	Delftia	-0.1	0.797972
LOC103397961	Enterococcus	-0.661094	0.0525229
LOC103397961	Halomonas	-0.136201	0.726787
LOC103397961	Pseudomonas	0.416667	0.264586
LOC103397961	Ralstonia	-0.159752	0.681397
LOC103397961	Salinivibrio	-0.383333	0.308495
LOC103397961	Stenotrophomonas	-1	0
LOC103397961	Vibrio	0.5	0.170471
LOC103398546	Chryseobacterium	-0.0333333	0.932157
LOC103398546	Delftia	-0.35	0.35582
LOC103398546	Enterococcus	-0.48536	0.185354
LOC103398546	Halomonas	-0.476704	0.194487
LOC103398546	Pseudomonas	0.183333	0.63682
LOC103398546	Ralstonia	-0.182574	0.63824
LOC103398546	Salinivibrio	-0.716667	0.029818
LOC103398546	Stenotrophomonas	-0.633333	0.0670858
LOC103398546	Vibrio	0.516667	0.15439
LOC103398819	Chryseobacterium	-0.25	0.51649
LOC103398819	Delftia	0.416667	0.264586
LOC103398819	Enterococcus	0.200839	0.604359
LOC103398819	Halomonas	0.451166	0.222869
LOC103398819	Pseudomonas	-0.116667	0.765008
LOC103398819	Ralstonia	-0.479257	0.191767
LOC103398819	Salinivibrio	0.466667	0.205386
LOC103398819	Stenotrophomonas	0.716667	0.029818
LOC103398819	Vibrio	-0.65	0.0580731
LOC103398887	Chryseobacterium	0.05	0.898353
LOC103398887	Delftia	-0.283333	0.46003
LOC103398887	Enterococcus	-0.225943	0.558846
LOC103398887	Halomonas	-0.459679	0.213171
LOC103398887	Pseudomonas	-0.0166667	0.966055
LOC103398887	Ralstonia	0.136931	0.725369
LOC103398887	Salinivibrio	-0.533333	0.139227
LOC103398887	Stenotrophomonas	-0.65	0.0580731
LOC103398887	Vibrio	0.533333	0.139227
LOC103398978	Chryseobacterium	-0.4	0.286105
LOC103398978	Delftia	-0.0166667	0.966055
LOC103398978	Enterococcus	0.627621	0.070365
LOC103398978	Halomonas	0.161739	0.677607
LOC103398978	Pseudomonas	-0.283333	0.46003
LOC103398978	Ralstonia	0.0684653	0.861067
LOC103398978	Salinivibrio	0.316667	0.406397
LOC103398978	Stenotrophomonas	0.966667	2.15503e-05
LOC103398978	Vibrio	-0.5	0.170471
LOC103399889	Chryseobacterium	-0.183333	0.63682
LOC103399889	Delftia	0.483333	0.18747
LOC103399889	Enterococcus	0.351468	0.353666
LOC103399889	Halomonas	0.357528	0.344841
LOC103399889	Pseudomonas	-0.233333	0.545699
LOC103399889	Ralstonia	-0.296683	0.438198
LOC103399889	Salinivibrio	0.35	0.35582
LOC103399889	Stenotrophomonas	0.783333	0.0125199
LOC103399889	Vibrio	-0.75	0.0199421
LOC107988050	Chryseobacterium	-0.533333	0.139227
LOC107988050	Delftia	-0.0666667	0.86469
LOC107988050	Enterococcus	0.652725	0.0566767
LOC107988050	Halomonas	0.144714	0.710288
LOC107988050	Pseudomonas	-0.583333	0.0991858
LOC107988050	Ralstonia	0.273861	0.475797
LOC107988050	Salinivibrio	0.283333	0.46003
LOC107988050	Stenotrophomonas	0.866667	0.0024954
LOC107988050	Vibrio	-0.183333	0.63682
LOC112488025	Chryseobacterium	0.785069	0.0121946
LOC112488025	Delftia	0.547723	0.12687
LOC112488025	Enterococcus	0.0550019	0.888233
LOC112488025	Halomonas	0.596803	0.0897729
LOC112488025	Pseudomonas	0.0912871	0.815318
LOC112488025	Ralstonia	-0.45	0.224216
LOC112488025	Salinivibrio	0.164317	0.672697
LOC112488025	Stenotrophomonas	-0.200832	0.604372
LOC112488025	Vibrio	-0.529465	0.142665
MAP2K1	Chryseobacterium	0.283333	0.46003
MAP2K1	Delftia	0.7	0.0357696
MAP2K1	Enterococcus	0.343099	0.366029
MAP2K1	Halomonas	0.893819	0.00115608
MAP2K1	Pseudomonas	-0.216667	0.575515
MAP2K1	Ralstonia	-0.479257	0.191767
MAP2K1	Salinivibrio	0.6	0.0876228
MAP2K1	Stenotrophomonas	0.416667	0.264586
MAP2K1	Vibrio	-0.783333	0.0125199
MAP2K6	Chryseobacterium	0.05	0.898353
MAP2K6	Delftia	0.2	0.605901
MAP2K6	Enterococcus	0.635989	0.0655948
MAP2K6	Halomonas	0.62993	0.0690277
MAP2K6	Pseudomonas	-0.0333333	0.932157
MAP2K6	Ralstonia	0.0912871	0.815318
MAP2K6	Salinivibrio	0.816667	0.00722479
MAP2K6	Stenotrophomonas	0.6	0.0876228
MAP2K6	Vibrio	-0.633333	0.0670858
MAPK1	Chryseobacterium	-0.4	0.286105
MAPK1	Delftia	-0.45	0.224216
MAPK1	Enterococcus	-0.426782	0.251957
MAPK1	Halomonas	-0.621417	0.0740373
MAPK1	Pseudomonas	0.0333333	0.932157
MAPK1	Ralstonia	0.365148	0.333899
MAPK1	Salinivibrio	-0.366667	0.33174
MAPK1	Stenotrophomonas	-0.483333	0.18747
MAPK1	Vibrio	0.816667	0.00722479
MAPK11	Chryseobacterium	0.216667	0.575515
MAPK11	Delftia	-0.05	0.898353
MAPK11	Enterococcus	-0.845196	0.0041166
MAPK11	Halomonas	-0.229839	0.5519
MAPK11	Pseudomonas	0.366667	0.33174
MAPK11	Ralstonia	-0.273861	0.475797
MAPK11	Salinivibrio	-0.4	0.286105
MAPK11	Stenotrophomonas	-0.916667	0.000506619
MAPK11	Vibrio	0.583333	0.0991858
MAPK12	Chryseobacterium	-0.1	0.797972
MAPK12	Delftia	-0.666667	0.0498672
MAPK12	Enterococcus	-0.267785	0.48603
MAPK12	Halomonas	-0.757618	0.0180408
MAPK12	Pseudomonas	0.233333	0.545699
MAPK12	Ralstonia	0.365148	0.333899
MAPK12	Salinivibrio	-0.7	0.0357696
MAPK12	Stenotrophomonas	-0.483333	0.18747
MAPK12	Vibrio	0.65	0.0580731
MET	Chryseobacterium	0.316667	0.406397
MET	Delftia	0.666667	0.0498672
MET	Enterococcus	0.43515	0.241757
MET	Halomonas	0.936382	0.000200859
MET	Pseudomonas	-0.233333	0.545699
MET	Ralstonia	-0.365148	0.333899
MET	Salinivibrio	0.683333	0.0424423
MET	Stenotrophomonas	0.4	0.286105
MET	Vibrio	-0.766667	0.015944
MGST1	Chryseobacterium	-0.0833333	0.831214
MGST1	Delftia	0.283333	0.46003
MGST1	Enterococcus	0.393309	0.29499
MGST1	Halomonas	0.544804	0.129322
MGST1	Pseudomonas	0.0666667	0.86469
MGST1	Ralstonia	-0.136931	0.725369
MGST1	Salinivibrio	0.75	0.0199421
MGST1	Stenotrophomonas	0.633333	0.0670858
MGST1	Vibrio	-0.666667	0.0498672
MGST3	Chryseobacterium	0.15	0.700094
MGST3	Delftia	-0.466667	0.205386
MGST3	Enterococcus	-0.493728	0.17676
MGST3	Halomonas	-0.740593	0.0224672
MGST3	Pseudomonas	0.533333	0.139227
MGST3	Ralstonia	0.0456435	0.907177
MGST3	Salinivibrio	-0.683333	0.0424423
MGST3	Stenotrophomonas	-0.566667	0.111633
MGST3	Vibrio	0.416667	0.264586
MRC1	Chryseobacterium	0.166667	0.668231
MRC1	Delftia	0.283333	0.46003
MRC1	Enterococcus	0.594147	0.0915834
MRC1	Halomonas	0.59588	0.0904
MRC1	Pseudomonas	-0.283333	0.46003
MRC1	Ralstonia	-0.136931	0.725369
MRC1	Salinivibrio	0.383333	0.308495
MRC1	Stenotrophomonas	0.616667	0.0769288
MRC1	Vibrio	-0.616667	0.0769288
MRC2	Chryseobacterium	0.316667	0.406397
MRC2	Delftia	0.0333333	0.932157
MRC2	Enterococcus	-0.853564	0.00341822
MRC2	Halomonas	0.0510754	0.896176
MRC2	Pseudomonas	0.433333	0.243952
MRC2	Ralstonia	-0.456435	0.216838
MRC2	Salinivibrio	-0.333333	0.380713
MRC2	Stenotrophomonas	-0.766667	0.015944
MRC2	Vibrio	0.4	0.286105
MYL2	Chryseobacterium	0.0522233	0.893853
MYL2	Delftia	-0.374267	0.321035
MYL2	Enterococcus	-0.812855	0.00773357
MYL2	Halomonas	-0.537911	0.135223
MYL2	Pseudomonas	0.435194	0.241704
MYL2	Ralstonia	-0.0119183	0.975723
MYL2	Salinivibrio	-0.687607	0.0406608
MYL2	Stenotrophomonas	-0.731126	0.025213
MYL2	Vibrio	0.696311	0.0371834
MYL9	Chryseobacterium	0.15	0.700094
MYL9	Delftia	0.583333	0.0991858
MYL9	Enterococcus	0.276153	0.471962
MYL9	Halomonas	0.885307	0.00150131
MYL9	Pseudomonas	-0.183333	0.63682
MYL9	Ralstonia	-0.593366	0.0921203
MYL9	Salinivibrio	0.566667	0.111633
MYL9	Stenotrophomonas	0.283333	0.46003
MYL9	Vibrio	-0.666667	0.0498672
NCF1	Chryseobacterium	0.45	0.224216
NCF1	Delftia	-0.0333333	0.932157
NCF1	Enterococcus	-0.761513	0.0171171
NCF1	Halomonas	-0.306452	0.422517
NCF1	Pseudomonas	0.383333	0.308495
NCF1	Ralstonia	-0.182574	0.63824
NCF1	Salinivibrio	-0.583333	0.0991858
NCF1	Stenotrophomonas	-0.933333	0.0002359
NCF1	Vibrio	0.483333	0.18747
NCF2	Chryseobacterium	0.516667	0.15439
NCF2	Delftia	-0.1	0.797972
NCF2	Enterococcus	-0.577411	0.103507
NCF2	Halomonas	-0.221327	0.567119
NCF2	Pseudomonas	0.35	0.35582
NCF2	Ralstonia	0.0456435	0.907177
NCF2	Salinivibrio	-0.416667	0.264586
NCF2	Stenotrophomonas	-0.966667	2.15503e-05
NCF2	Vibrio	0.516667	0.15439
NCF4	Chryseobacterium	0.716667	0.029818
NCF4	Delftia	0.316667	0.406397
NCF4	Enterococcus	-0.368204	0.32956
NCF4	Halomonas	-0.178764	0.645384
NCF4	Pseudomonas	0.216667	0.575515
NCF4	Ralstonia	0.0228218	0.953528
NCF4	Salinivibrio	-0.466667	0.205386
NCF4	Stenotrophomonas	-0.55	0.124977
NCF4	Vibrio	-0.0333333	0.932157
NFKBIE	Chryseobacterium	-0.3	0.432845
NFKBIE	Delftia	0.0166667	0.966055
NFKBIE	Enterococcus	0.711303	0.0316566
NFKBIE	Halomonas	0.314965	0.409063
NFKBIE	Pseudomonas	-0.1	0.797972
NFKBIE	Ralstonia	0.0912871	0.815318
NFKBIE	Salinivibrio	0.733333	0.0245542
NFKBIE	Stenotrophomonas	0.816667	0.00722479
NFKBIE	Vibrio	-0.583333	0.0991858
NGF	Chryseobacterium	0.433333	0.243952
NGF	Delftia	0.6	0.0876228
NGF	Enterococcus	0.368204	0.32956
NGF	Halomonas	0.978945	4.36874e-06
NGF	Pseudomonas	-0.133333	0.732368
NGF	Ralstonia	-0.365148	0.333899
NGF	Salinivibrio	0.7	0.0357696
NGF	Stenotrophomonas	0.15	0.700094
NGF	Vibrio	-0.65	0.0580731
NGFR	Chryseobacterium	0.216667	0.575515
NGFR	Delftia	0.733333	0.0245542
NGFR	Enterococcus	0.251048	0.514674
NGFR	Halomonas	0.791669	0.0110097
NGFR	Pseudomonas	-0.183333	0.63682
NGFR	Ralstonia	-0.593366	0.0921203
NGFR	Salinivibrio	0.633333	0.0670858
NGFR	Stenotrophomonas	0.333333	0.380713
NGFR	Vibrio	-0.75	0.0199421
NOS1	Chryseobacterium	0.116667	0.765008
NOS1	Delftia	0	1
NOS1	Enterococcus	-0.602516	0.0859534
NOS1	Halomonas	0.0851257	0.827627
NOS1	Pseudomonas	0.15	0.700094
NOS1	Ralstonia	-0.456435	0.216838
NOS1	Salinivibrio	-0.2	0.605901
NOS1	Stenotrophomonas	-0.783333	0.0125199
NOS1	Vibrio	0.466667	0.205386
novel.148	Chryseobacterium	0.133333	0.732368
novel.148	Delftia	-0.65	0.0580731
novel.148	Enterococcus	-0.284521	0.458069
novel.148	Halomonas	-0.59588	0.0904
novel.148	Pseudomonas	0.45	0.224216
novel.148	Ralstonia	0.0912871	0.815318
novel.148	Salinivibrio	-0.583333	0.0991858
novel.148	Stenotrophomonas	-0.5	0.170471
novel.148	Vibrio	0.483333	0.18747
novel.272	Chryseobacterium	-0.233333	0.545699
novel.272	Delftia	0.0666667	0.86469
novel.272	Enterococcus	0.594147	0.0915834
novel.272	Halomonas	0.221327	0.567119
novel.272	Pseudomonas	-0.283333	0.46003
novel.272	Ralstonia	-0.0456435	0.907177
novel.272	Salinivibrio	0.2	0.605901
novel.272	Stenotrophomonas	0.9	0.000943062
novel.272	Vibrio	-0.566667	0.111633
novel.610	Chryseobacterium	0.133333	0.732368
novel.610	Delftia	0.45	0.224216
novel.610	Enterococcus	0.259416	0.500268
novel.610	Halomonas	0.502241	0.168255
novel.610	Pseudomonas	0.0333333	0.932157
novel.610	Ralstonia	-0.38797	0.30218
novel.610	Salinivibrio	0.316667	0.406397
novel.610	Stenotrophomonas	0.616667	0.0769288
novel.610	Vibrio	-0.816667	0.00722479
ORAI1	Chryseobacterium	0.316667	0.406397
ORAI1	Delftia	0.45	0.224216
ORAI1	Enterococcus	0.251048	0.514674
ORAI1	Halomonas	0.604392	0.084721
ORAI1	Pseudomonas	0.133333	0.732368
ORAI1	Ralstonia	-0.479257	0.191767
ORAI1	Salinivibrio	0.35	0.35582
ORAI1	Stenotrophomonas	0.5	0.170471
ORAI1	Vibrio	-0.85	0.00370478
P2RY1	Chryseobacterium	0.283333	0.46003
P2RY1	Delftia	0.3	0.432845
P2RY1	Enterococcus	0.209207	0.589047
P2RY1	Halomonas	0.570342	0.108812
P2RY1	Pseudomonas	-0.0833333	0.831214
P2RY1	Ralstonia	-0.479257	0.191767
P2RY1	Salinivibrio	0.0666667	0.86469
P2RY1	Stenotrophomonas	0.383333	0.308495
P2RY1	Vibrio	-0.55	0.124977
PAI1	Chryseobacterium	0.166667	0.668231
PAI1	Delftia	-0.116667	0.765008
PAI1	Enterococcus	-0.317994	0.404323
PAI1	Halomonas	-0.238352	0.536838
PAI1	Pseudomonas	0.0166667	0.966055
PAI1	Ralstonia	0.0228218	0.953528
PAI1	Salinivibrio	-0.45	0.224216
PAI1	Stenotrophomonas	-0.766667	0.015944
PAI1	Vibrio	0.466667	0.205386
PAK1	Chryseobacterium	-0.0166667	0.966055
PAK1	Delftia	-0.366667	0.33174
PAK1	Enterococcus	-0.443519	0.231784
PAK1	Halomonas	-0.655468	0.0552934
PAK1	Pseudomonas	0.3	0.432845
PAK1	Ralstonia	0.0228218	0.953528
PAK1	Salinivibrio	-0.633333	0.0670858
PAK1	Stenotrophomonas	-0.6	0.0876228
PAK1	Vibrio	0.466667	0.205386
PDGFA	Chryseobacterium	-0.25	0.51649
PDGFA	Delftia	0.366667	0.33174
PDGFA	Enterococcus	0.326363	0.39136
PDGFA	Halomonas	0.536292	0.136631
PDGFA	Pseudomonas	-0.0833333	0.831214
PDGFA	Ralstonia	-0.25104	0.514689
PDGFA	Salinivibrio	0.733333	0.0245542
PDGFA	Stenotrophomonas	0.683333	0.0424423
PDGFA	Vibrio	-0.616667	0.0769288
PDHA1	Chryseobacterium	0.266667	0.487922
PDHA1	Delftia	-0.483333	0.18747
PDHA1	Enterococcus	-0.309626	0.417478
PDHA1	Halomonas	-0.468191	0.20371
PDHA1	Pseudomonas	0.35	0.35582
PDHA1	Ralstonia	0.38797	0.30218
PDHA1	Salinivibrio	-0.383333	0.308495
PDHA1	Stenotrophomonas	-0.766667	0.015944
PDHA1	Vibrio	0.633333	0.0670858
PDHB	Chryseobacterium	0.25	0.51649
PDHB	Delftia	-0.25	0.51649
PDHB	Enterococcus	-0.309626	0.417478
PDHB	Halomonas	-0.391578	0.297311
PDHB	Pseudomonas	0.266667	0.487922
PDHB	Ralstonia	0.136931	0.725369
PDHB	Salinivibrio	-0.433333	0.243952
PDHB	Stenotrophomonas	-0.766667	0.015944
PDHB	Vibrio	0.416667	0.264586
PFKL	Chryseobacterium	-0.166667	0.668231
PFKL	Delftia	-0.3	0.432845
PFKL	Enterococcus	-0.602516	0.0859534
PFKL	Halomonas	-0.502241	0.168255
PFKL	Pseudomonas	0.3	0.432845
PFKL	Ralstonia	0.159752	0.681397
PFKL	Salinivibrio	-0.2	0.605901
PFKL	Stenotrophomonas	-0.683333	0.0424423
PFKL	Vibrio	0.7	0.0357696
PFKP	Chryseobacterium	0.25	0.51649
PFKP	Delftia	-0.516667	0.15439
PFKP	Enterococcus	-0.43515	0.241757
PFKP	Halomonas	-0.391578	0.297311
PFKP	Pseudomonas	0.466667	0.205386
PFKP	Ralstonia	0.296683	0.438198
PFKP	Salinivibrio	-0.316667	0.406397
PFKP	Stenotrophomonas	-0.816667	0.00722479
PFKP	Vibrio	0.683333	0.0424423
PGAM1	Chryseobacterium	-0.133333	0.732368
PGAM1	Delftia	-0.383333	0.308495
PGAM1	Enterococcus	-0.527201	0.144699
PGAM1	Halomonas	-0.638442	0.0642358
PGAM1	Pseudomonas	0.366667	0.33174
PGAM1	Ralstonia	-0.0684653	0.861067
PGAM1	Salinivibrio	-0.483333	0.18747
PGAM1	Stenotrophomonas	-0.616667	0.0769288
PGAM1	Vibrio	0.516667	0.15439
PIGR	Chryseobacterium	0.483333	0.18747
PIGR	Delftia	0.5	0.170471
PIGR	Enterococcus	0.209207	0.589047
PIGR	Halomonas	0.621417	0.0740373
PIGR	Pseudomonas	-0.116667	0.765008
PIGR	Ralstonia	-0.524901	0.146784
PIGR	Salinivibrio	-0.0666667	0.86469
PIGR	Stenotrophomonas	0.25	0.51649
PIGR	Vibrio	-0.7	0.0357696
PIK3CG	Chryseobacterium	0.0666667	0.86469
PIK3CG	Delftia	-0.533333	0.139227
PIK3CG	Enterococcus	-0.158997	0.68284
PIK3CG	Halomonas	-0.144714	0.710288
PIK3CG	Pseudomonas	0.233333	0.545699
PIK3CG	Ralstonia	0.136931	0.725369
PIK3CG	Salinivibrio	-0.0666667	0.86469
PIK3CG	Stenotrophomonas	-0.566667	0.111633
PIK3CG	Vibrio	0.6	0.0876228
PIK3R3	Chryseobacterium	0.0833333	0.831214
PIK3R3	Delftia	0.633333	0.0670858
PIK3R3	Enterococcus	0.29289	0.444355
PIK3R3	Halomonas	0.715055	0.0303628
PIK3R3	Pseudomonas	-0.35	0.35582
PIK3R3	Ralstonia	-0.273861	0.475797
PIK3R3	Salinivibrio	0.483333	0.18747
PIK3R3	Stenotrophomonas	0.566667	0.111633
PIK3R3	Vibrio	-0.616667	0.0769288
PLA2G4A	Chryseobacterium	0.0333333	0.932157
PLA2G4A	Delftia	-0.166667	0.668231
PLA2G4A	Enterococcus	-0.661094	0.0525229
PLA2G4A	Halomonas	-0.510754	0.15999
PLA2G4A	Pseudomonas	0.0833333	0.831214
PLA2G4A	Ralstonia	-0.182574	0.63824
PLA2G4A	Salinivibrio	-0.7	0.0357696
PLA2G4A	Stenotrophomonas	-0.7	0.0357696
PLA2G4A	Vibrio	0.633333	0.0670858
PLA2G4C	Chryseobacterium	0.116667	0.765008
PLA2G4C	Delftia	0.416667	0.264586
PLA2G4C	Enterococcus	0.0251048	0.948884
PLA2G4C	Halomonas	0.349015	0.357268
PLA2G4C	Pseudomonas	0.183333	0.63682
PLA2G4C	Ralstonia	-0.593366	0.0921203
PLA2G4C	Salinivibrio	0.266667	0.487922
PLA2G4C	Stenotrophomonas	0.5	0.170471
PLA2G4C	Vibrio	-0.716667	0.029818
PLCB1	Chryseobacterium	-0.0833333	0.831214
PLCB1	Delftia	0.55	0.124977
PLCB1	Enterococcus	0.451887	0.222039
PLCB1	Halomonas	0.791669	0.0110097
PLCB1	Pseudomonas	-0.333333	0.380713
PLCB1	Ralstonia	-0.25104	0.514689
PLCB1	Salinivibrio	0.816667	0.00722479
PLCB1	Stenotrophomonas	0.566667	0.111633
PLCB1	Vibrio	-0.616667	0.0769288
PLCG1	Chryseobacterium	-0.3	0.432845
PLCG1	Delftia	-0.6	0.0876228
PLCG1	Enterococcus	-0.510465	0.160267
PLCG1	Halomonas	-0.519266	0.151965
PLCG1	Pseudomonas	0.3	0.432845
PLCG1	Ralstonia	0.296683	0.438198
PLCG1	Salinivibrio	-0.233333	0.545699
PLCG1	Stenotrophomonas	-0.6	0.0876228
PLCG1	Vibrio	0.866667	0.0024954
PLD1	Chryseobacterium	-0.433333	0.243952
PLD1	Delftia	0.366667	0.33174
PLD1	Enterococcus	0.393309	0.29499
PLD1	Halomonas	0.425628	0.253381
PLD1	Pseudomonas	-0.333333	0.380713
PLD1	Ralstonia	-0.25104	0.514689
PLD1	Salinivibrio	0.683333	0.0424423
PLD1	Stenotrophomonas	0.783333	0.0125199
PLD1	Vibrio	-0.516667	0.15439
POLR3D	Chryseobacterium	-0.15	0.700094
POLR3D	Delftia	-0.633333	0.0670858
POLR3D	Enterococcus	-0.476992	0.194179
POLR3D	Halomonas	-0.842744	0.00433838
POLR3D	Pseudomonas	0.333333	0.380713
POLR3D	Ralstonia	0.479257	0.191767
POLR3D	Salinivibrio	-0.583333	0.0991858
POLR3D	Stenotrophomonas	-0.5	0.170471
POLR3D	Vibrio	0.783333	0.0125199
PPP1R12A	Chryseobacterium	0.116667	0.765008
PPP1R12A	Delftia	0.533333	0.139227
PPP1R12A	Enterococcus	0.493728	0.17676
PPP1R12A	Halomonas	0.723568	0.0275569
PPP1R12A	Pseudomonas	-0.333333	0.380713
PPP1R12A	Ralstonia	-0.479257	0.191767
PPP1R12A	Salinivibrio	0.433333	0.243952
PPP1R12A	Stenotrophomonas	0.566667	0.111633
PPP1R12A	Vibrio	-0.766667	0.015944
PPP3CB	Chryseobacterium	0.266667	0.487922
PPP3CB	Delftia	0.633333	0.0670858
PPP3CB	Enterococcus	0.125524	0.747618
PPP3CB	Halomonas	0.876794	0.00191225
PPP3CB	Pseudomonas	-0.133333	0.732368
PPP3CB	Ralstonia	-0.707475	0.0330131
PPP3CB	Salinivibrio	0.466667	0.205386
PPP3CB	Stenotrophomonas	0.133333	0.732368
PPP3CB	Vibrio	-0.616667	0.0769288
PRDX1	Chryseobacterium	0.0333333	0.932157
PRDX1	Delftia	-0.35	0.35582
PRDX1	Enterococcus	-0.359836	0.341509
PRDX1	Halomonas	-0.280915	0.464035
PRDX1	Pseudomonas	0.05	0.898353
PRDX1	Ralstonia	0.182574	0.63824
PRDX1	Salinivibrio	-0.266667	0.487922
PRDX1	Stenotrophomonas	-0.766667	0.015944
PRDX1	Vibrio	0.766667	0.015944
PRKCA	Chryseobacterium	-0.416667	0.264586
PRKCA	Delftia	0.0666667	0.86469
PRKCA	Enterococcus	0.426782	0.251957
PRKCA	Halomonas	0.136201	0.726787
PRKCA	Pseudomonas	-0.216667	0.575515
PRKCA	Ralstonia	0.342327	0.367181
PRKCA	Salinivibrio	0.483333	0.18747
PRKCA	Stenotrophomonas	0.6	0.0876228
PRKCA	Vibrio	-0.266667	0.487922
PRKCE	Chryseobacterium	0.4	0.286105
PRKCE	Delftia	0.566667	0.111633
PRKCE	Enterococcus	0.317994	0.404323
PRKCE	Halomonas	0.706543	0.033349
PRKCE	Pseudomonas	-0.0833333	0.831214
PRKCE	Ralstonia	-0.365148	0.333899
PRKCE	Salinivibrio	0.45	0.224216
PRKCE	Stenotrophomonas	0.433333	0.243952
PRKCE	Vibrio	-0.75	0.0199421
PSMA2	Chryseobacterium	0.166667	0.668231
PSMA2	Delftia	-0.283333	0.46003
PSMA2	Enterococcus	-0.259416	0.500268
PSMA2	Halomonas	-0.570342	0.108812
PSMA2	Pseudomonas	0	1
PSMA2	Ralstonia	0.136931	0.725369
PSMA2	Salinivibrio	-0.75	0.0199421
PSMA2	Stenotrophomonas	-0.55	0.124977
PSMA2	Vibrio	0.483333	0.18747
PSMA6	Chryseobacterium	0.0666667	0.86469
PSMA6	Delftia	-0.5	0.170471
PSMA6	Enterococcus	-0.217575	0.573875
PSMA6	Halomonas	-0.62993	0.0690277
PSMA6	Pseudomonas	0.05	0.898353
PSMA6	Ralstonia	0.365148	0.333899
PSMA6	Salinivibrio	-0.666667	0.0498672
PSMA6	Stenotrophomonas	-0.583333	0.0991858
PSMA6	Vibrio	0.666667	0.0498672
PSMB3	Chryseobacterium	0.183333	0.63682
[truncated: 557 more rows]
